# Supplementary material for: m6ASNP: a tool for annotating genetic variants by m6A function
Source: Gigascience. 2018 Apr 2;7(5):giy035. doi: 10.1093/gigascience/giy035 (PMC6007280; doi:10.1093/gigascience/giy035)
Supplement: Supplemental material [file giy035_supp.zip]

Archive with 6 entries (6 files):
- Supplementary data.xlsx
- Supplementary figures.docx
- Table S1.xlsx
- Table S2.xlsx
- Table S3.xlsx
- Table S4.xlsx
