# Supplementary material for: m6ASNP: a tool for annotating genetic variants by m6A function
Source: Gigascience. 2018 Apr 2;7(5):giy035. doi: 10.1093/gigascience/giy035 (PMC6007280; doi:10.1093/gigascience/giy035)
Supplement: Supplemental material [file giy035_supp.zip › Supplementary data.xlsx]

## Sheet: Human Training data
Supplementary Data 1. Single nucleotide resolution m6A sites(Training data, hg19)
Chromosome	Start	End	Strand
11	208069	208069	+
11	208422	208422	+
11	208429	208429	+
11	208448	208448	+
11	209926	209926	+
11	214562	214562	+
11	214800	214800	+
11	252685	252685	+
11	252746	252746	+
11	252751	252751	+
11	294988	294988	+
11	295156	295156	+
11	295181	295181	+
11	295187	295187	+
11	295242	295242	+
11	295466	295466	+
11	376858	376858	+
11	491219	491219	+
11	491232	491232	+
11	563876	563876	+
11	607300	607300	+
11	608536	608536	+
11	609310	609310	+
11	609361	609361	+
11	727572	727572	+
11	780482	780482	+
11	1010780	1010780	+
11	1010824	1010824	+
11	2423918	2423918	+
11	2424801	2424801	+
11	2424813	2424813	+
11	3847098	3847098	+
11	3847275	3847275	+
11	4674822	4674822	+
11	4675114	4675114	+
11	5624546	5624546	+
11	5653788	5653788	+
11	6412918	6412918	+
11	6413127	6413127	+
11	6503461	6503461	+
11	6503512	6503512	+
11	7674651	7674651	+
11	7674668	7674668	+
11	7674744	7674744	+
11	7674752	7674752	+
11	8933109	8933109	+
11	9466811	9466811	+
11	9466835	9466835	+
11	9466863	9466863	+
11	9466866	9466866	+
11	9466869	9466869	+
11	9467020	9467020	+
11	9610269	9610269	+
11	9610501	9610501	+
11	9610524	9610524	+
11	9610536	9610536	+
11	9746321	9746321	+
11	9829960	9829960	+
11	10328114	10328114	+
11	10328256	10328256	+
11	10328578	10328578	+
11	10776581	10776581	+
11	10800364	10800364	+
11	10800381	10800381	+
11	11964026	11964026	+
11	11964091	11964091	+
11	11964169	11964169	+
11	11964212	11964212	+
11	11964219	11964219	+
11	11964432	11964432	+
11	11964460	11964460	+
11	11964521	11964521	+
11	11964543	11964543	+
11	11977711	11977711	+
11	11977807	11977807	+
11	11977985	11977985	+
11	12549615	12549615	+
11	12697044	12697044	+
11	12785862	12785862	+
11	12958765	12958765	+
11	12958849	12958849	+
11	12958852	12958852	+
11	12958856	12958856	+
11	12959140	12959140	+
11	12963965	12963965	+
11	12964001	12964001	+
11	12964165	12964165	+
11	12964186	12964186	+
11	13032343	13032343	+
11	13032565	13032565	+
11	13032568	13032568	+
11	13751430	13751430	+
11	18387456	18387456	+
11	18387600	18387600	+
11	18428945	18428945	+
11	18428955	18428955	+
11	19197691	19197691	+
11	20066870	20066870	+
11	20141049	20141049	+
11	20385678	20385678	+
11	22214698	22214698	+
11	22301749	22301749	+
11	30352583	30352583	+
11	30352653	30352653	+
11	32953803	32953803	+
11	32953807	32953807	+
11	32953928	32953928	+
11	32954341	32954341	+
11	32955187	32955187	+
11	32955215	32955215	+
11	32955889	32955889	+
11	32956012	32956012	+
11	32956712	32956712	+
11	32956810	32956810	+
11	32956848	32956848	+
11	32975589	32975589	+
11	32975605	32975605	+
11	32998020	32998020	+
11	32998138	32998138	+
11	33047293	33047293	+
11	33094375	33094375	+
11	33094869	33094869	+
11	33099351	33099351	+
11	33308615	33308615	+
11	33308797	33308797	+
11	33689725	33689725	+
11	34167791	34167791	+
11	34167796	34167796	+
11	34167811	34167811	+
11	34167894	34167894	+
11	34680474	34680474	+
11	34680529	34680529	+
11	34683822	34683822	+
11	35016656	35016656	+
11	35250839	35250839	+
11	35250861	35250861	+
11	35250880	35250880	+
11	35250920	35250920	+
11	35250944	35250944	+
11	35250951	35250951	+
11	35640887	35640887	+
11	35641038	35641038	+
11	35641052	35641052	+
11	35641197	35641197	+
11	35641689	35641689	+
11	35641693	35641693	+
11	35641715	35641715	+
11	35642050	35642050	+
11	36250913	36250913	+
11	43362989	43362989	+
11	43515568	43515568	+
11	44129658	44129658	+
11	44265791	44265791	+
11	44265839	44265839	+
11	44265875	44265875	+
11	44265973	44265973	+
11	44265989	44265989	+
11	44266093	44266093	+
11	44266179	44266179	+
11	44266187	44266187	+
11	44950917	44950917	+
11	45827172	45827172	+
11	45827194	45827194	+
11	45827212	45827212	+
11	45832833	45832833	+
11	45832993	45832993	+
11	45833230	45833230	+
11	45833236	45833236	+
11	45833243	45833243	+
11	45833257	45833257	+
11	45833415	45833415	+
11	45834176	45834176	+
11	46694982	46694982	+
11	47183408	47183408	+
11	47260650	47260650	+
11	47260675	47260675	+
11	47290324	47290324	+
11	47296305	47296305	+
11	47593158	47593158	+
11	47593176	47593176	+
11	47593201	47593201	+
11	48158692	48158692	+
11	48188757	48188757	+
11	48188811	48188811	+
11	48189223	48189223	+
11	48189244	48189244	+
11	57228037	57228037	+
11	57244224	57244224	+
11	57244920	57244920	+
11	57427063	57427063	+
11	57427208	57427208	+
11	57428410	57428410	+
11	57428937	57428937	+
11	57429019	57429019	+
11	57429051	57429051	+
11	57429064	57429064	+
11	57429085	57429085	+
11	57439557	57439557	+
11	57439563	57439563	+
11	57439717	57439717	+
11	57439944	57439944	+
11	57439958	57439958	+
11	57439964	57439964	+
11	57440082	57440082	+
11	57467602	57467602	+
11	57467690	57467690	+
11	57467724	57467724	+
11	57467752	57467752	+
11	57467761	57467761	+
11	57564026	57564026	+
11	57564037	57564037	+
11	57564122	57564122	+
11	57569562	57569562	+
11	57569594	57569594	+
11	57583841	57583841	+
11	57584196	57584196	+
11	58384729	58384729	+
11	58384794	58384794	+
11	58385033	58385033	+
11	58385038	58385038	+
11	58385115	58385115	+
11	58385173	58385173	+
11	58385191	58385191	+
11	58385205	58385205	+
11	58892880	58892880	+
11	58919420	58919420	+
11	58920488	58920488	+
11	58920506	58920506	+
11	60617976	60617976	+
11	60689743	60689743	+
11	60704315	60704315	+
11	61136101	61136101	+
11	61165880	61165880	+
11	61213467	61213467	+
11	61213589	61213589	+
11	61213603	61213603	+
11	61213678	61213678	+
11	61240556	61240556	+
11	61553813	61553813	+
11	61553828	61553828	+
11	61553994	61553994	+
11	61554153	61554153	+
11	61554181	61554181	+
11	61563369	61563369	+
11	61563375	61563375	+
11	61563941	61563941	+
11	61564628	61564628	+
11	62160347	62160347	+
11	62342169	62342169	+
11	62439754	62439754	+
11	62439758	62439758	+
11	62439814	62439814	+
11	62505883	62505883	+
11	62554311	62554311	+
11	62557785	62557785	+
11	62655975	62655975	+
11	62656245	62656245	+
11	62656249	62656249	+
11	62656253	62656253	+
11	62656257	62656257	+
11	63525829	63525829	+
11	63525871	63525871	+
11	63722284	63722284	+
11	63722437	63722437	+
11	63722468	63722468	+
11	63722565	63722565	+
11	63722573	63722573	+
11	63722587	63722587	+
11	63722622	63722622	+
11	63722704	63722704	+
11	63723713	63723713	+
11	63971743	63971743	+
11	64006223	64006223	+
11	64812181	64812181	+
11	64883608	64883608	+
11	64893465	64893465	+
11	64894527	64894527	+
11	64979131	64979131	+
11	64979138	64979138	+
11	64979357	64979357	+
11	64979368	64979368	+
11	65088974	65088974	+
11	65088980	65088980	+
11	65089201	65089201	+
11	65089210	65089210	+
11	65180262	65180262	+
11	65191202	65191202	+
11	65191231	65191231	+
11	65191414	65191414	+
11	65191879	65191879	+
11	65191887	65191887	+
11	65192061	65192061	+
11	65193454	65193454	+
11	65193755	65193755	+
11	65193762	65193762	+
11	65223984	65223984	+
11	65224001	65224001	+
11	65266837	65266837	+
11	65267646	65267646	+
11	65267666	65267666	+
11	65267747	65267747	+
11	65267809	65267809	+
11	65267843	65267843	+
11	65267857	65267857	+
11	65267864	65267864	+
11	65267952	65267952	+
11	65270276	65270276	+
11	65306033	65306033	+
11	65349268	65349268	+
11	65385804	65385804	+
11	65386120	65386120	+
11	65386265	65386265	+
11	65386295	65386295	+
11	65404469	65404469	+
11	65404494	65404494	+
11	65404519	65404519	+
11	65404555	65404555	+
11	65404561	65404561	+
11	65404591	65404591	+
11	65486652	65486652	+
11	65658936	65658936	+
11	65658980	65658980	+
11	65659039	65659039	+
11	65659060	65659060	+
11	66062466	66062466	+
11	66373399	66373399	+
11	66391745	66391745	+
11	66391835	66391835	+
11	66392134	66392134	+
11	66394616	66394616	+
11	66411062	66411062	+
11	66613591	66613591	+
11	66625385	66625385	+
11	66625388	66625388	+
11	66625415	66625415	+
11	66625429	66625429	+
11	66625637	66625637	+
11	66625745	66625745	+
11	66626168	66626168	+
11	66626186	66626186	+
11	66626249	66626249	+
11	66627670	66627670	+
11	66999154	66999154	+
11	66999210	66999210	+
11	66999223	66999223	+
11	66999235	66999235	+
11	67017938	67017938	+
11	67018228	67018228	+
11	67022692	67022692	+
11	67024646	67024646	+
11	67024836	67024836	+
11	67079618	67079618	+
11	67165066	67165066	+
11	67165249	67165249	+
11	67777827	67777827	+
11	67795643	67795643	+
11	67796173	67796173	+
11	67796568	67796568	+
11	67818459	67818459	+
11	67819996	67819996	+
11	68703879	68703879	+
11	68703897	68703897	+
11	68707610	68707610	+
11	69063363	69063363	+
11	69063544	69063544	+
11	69182423	69182423	+
11	69458671	69458671	+
11	69458710	69458710	+
11	69468978	69468978	+
11	70052332	70052332	+
11	70052506	70052506	+
11	70052604	70052604	+
11	70052628	70052628	+
11	70052701	70052701	+
11	70052716	70052716	+
11	70052861	70052861	+
11	70052973	70052973	+
11	70053092	70053092	+
11	70229752	70229752	+
11	70281501	70281501	+
11	70281691	70281691	+
11	71212531	71212531	+
11	71707436	71707436	+
11	71707482	71707482	+
11	71707501	71707501	+
11	71948443	71948443	+
11	71948467	71948467	+
11	71949610	71949610	+
11	73021200	73021200	+
11	73021715	73021715	+
11	73106619	73106619	+
11	74352086	74352086	+
11	74353210	74353210	+
11	74353405	74353405	+
11	74546782	74546782	+
11	74547192	74547192	+
11	74547544	74547544	+
11	74547565	74547565	+
11	74553327	74553327	+
11	74716898	74716898	+
11	74717719	74717719	+
11	74718333	74718333	+
11	74718345	74718345	+
11	74811600	74811600	+
11	74811630	74811630	+
11	74811795	74811795	+
11	75851872	75851872	+
11	75852586	75852586	+
11	75853607	75853607	+
11	76097555	76097555	+
11	76506778	76506778	+
11	76506851	76506851	+
11	76507117	76507117	+
11	76507148	76507148	+
11	76507229	76507229	+
11	76507514	76507514	+
11	76507753	76507753	+
11	76507786	76507786	+
11	76507935	76507935	+
11	76507950	76507950	+
11	76508270	76508270	+
11	76508861	76508861	+
11	76731489	76731489	+
11	77320422	77320422	+
11	77320434	77320434	+
11	77320440	77320440	+
11	82642916	82642916	+
11	82642939	82642939	+
11	82644345	82644345	+
11	82644443	82644443	+
11	82644619	82644619	+
11	82644955	82644955	+
11	82645180	82645180	+
11	82645403	82645403	+
11	82878660	82878660	+
11	82879639	82879639	+
11	82879693	82879693	+
11	82879765	82879765	+
11	82880771	82880771	+
11	82880824	82880824	+
11	82880839	82880839	+
11	82880845	82880845	+
11	85347256	85347256	+
11	85347326	85347326	+
11	85955968	85955968	+
11	85955988	85955988	+
11	86056871	86056871	+
11	86518840	86518840	+
11	86518902	86518902	+
11	86518950	86518950	+
11	86518980	86518980	+
11	86519035	86519035	+
11	86519086	86519086	+
11	86519113	86519113	+
11	86519125	86519125	+
11	86519139	86519139	+
11	86519438	86519438	+
11	86519533	86519533	+
11	86519572	86519572	+
11	86519581	86519581	+
11	86519593	86519593	+
11	86519666	86519666	+
11	86519812	86519812	+
11	86521201	86521201	+
11	86521207	86521207	+
11	86662348	86662348	+
11	86662461	86662461	+
11	86663406	86663406	+
11	86663512	86663512	+
11	86663548	86663548	+
11	86663554	86663554	+
11	92624074	92624074	+
11	93430055	93430055	+
11	93913020	93913020	+
11	93914304	93914304	+
11	93914496	93914496	+
11	93914694	93914694	+
11	93914734	93914734	+
11	93914948	93914948	+
11	94230239	94230239	+
11	94231405	94231405	+
11	94231554	94231554	+
11	94231775	94231775	+
11	94278267	94278267	+
11	94279026	94279026	+
11	94279386	94279386	+
11	94279532	94279532	+
11	94532693	94532693	+
11	94533112	94533112	+
11	94533335	94533335	+
11	94533349	94533349	+
11	94600472	94600472	+
11	94602495	94602495	+
11	94604068	94604068	+
11	94604085	94604085	+
11	94801223	94801223	+
11	94801273	94801273	+
11	94801631	94801631	+
11	94801765	94801765	+
11	94803895	94803895	+
11	94861756	94861756	+
11	94862307	94862307	+
11	94865628	94865628	+
11	95564365	95564365	+
11	96124110	96124110	+
11	96124485	96124485	+
11	96124934	96124934	+
11	96125428	96125428	+
11	101834258	101834258	+
11	102100685	102100685	+
11	102100895	102100895	+
11	102101200	102101200	+
11	102195464	102195464	+
11	102195479	102195479	+
11	102195784	102195784	+
11	102195799	102195799	+
11	102195842	102195842	+
11	102195921	102195921	+
11	102206854	102206854	+
11	102220683	102220683	+
11	102220693	102220693	+
11	102220710	102220710	+
11	102220860	102220860	+
11	102221088	102221088	+
11	102221105	102221105	+
11	102221408	102221408	+
11	102239133	102239133	+
11	102239181	102239181	+
11	102248384	102248384	+
11	107975127	107975127	+
11	108811192	108811192	+
11	110035481	110035481	+
11	110278287	110278287	+
11	110333284	110333284	+
11	111594699	111594699	+
11	111594787	111594787	+
11	111595815	111595815	+
11	111595847	111595847	+
11	111595860	111595860	+
11	111597320	111597320	+
11	111889828	111889828	+
11	111890527	111890527	+
11	111954005	111954005	+
11	114167188	114167188	+
11	114183147	114183147	+
11	114183150	114183150	+
11	114183157	114183157	+
11	114183328	114183328	+
11	117038317	117038317	+
11	117038645	117038645	+
11	117038656	117038656	+
11	117283088	117283088	+
11	118267165	118267165	+
11	118375861	118375861	+
11	118396403	118396403	+
11	118471571	118471571	+
11	118471607	118471607	+
11	118472316	118472316	+
11	118498126	118498126	+
11	118498144	118498144	+
11	118498788	118498788	+
11	118498894	118498894	+
11	118499050	118499050	+
11	118499290	118499290	+
11	118527529	118527529	+
11	118528088	118528088	+
11	119044729	119044729	+
11	119178554	119178554	+
11	119205600	119205600	+
11	119205776	119205776	+
11	119205779	119205779	+
11	119205800	119205800	+
11	119205812	119205812	+
11	119207268	119207268	+
11	119207283	119207283	+
11	119207761	119207761	+
11	119207906	119207906	+
11	120201206	120201206	+
11	120201271	120201271	+
11	120201288	120201288	+
11	120207424	120207424	+
11	120207840	120207840	+
11	120349002	120349002	+
11	120350835	120350835	+
11	121177934	121177934	+
11	121178213	121178213	+
11	121178414	121178414	+
11	121504128	121504128	+
11	122680655	122680655	+
11	122680688	122680688	+
11	122680743	122680743	+
11	122680763	122680763	+
11	122775100	122775100	+
11	125769652	125769652	+
11	125769865	125769865	+
11	125769923	125769923	+
11	125769928	125769928	+
11	125770277	125770277	+
11	126147793	126147793	+
11	126147865	126147865	+
11	126162558	126162558	+
11	130013449	130013449	+
11	130013466	130013466	+
11	130013474	130013474	+
11	130013497	130013497	+
11	130319008	130319008	+
11	134019168	134019168	+
11	134019236	134019236	+
11	134019273	134019273	+
11	134020954	134020954	+
11	134020961	134020961	+
11	134135056	134135056	+
11	203063	203063	-
11	204662	204662	-
11	204614	204614	-
11	216405	216405	-
11	216389	216389	-
11	216617	216617	-
11	216599	216599	-
11	494584	494584	-
11	532357	532357	-
11	644472	644472	-
11	767319	767319	-
11	770429	770429	-
11	799297	799297	-
11	1297825	1297825	-
11	1491547	1491547	-
11	1491538	1491538	-
11	1491387	1491387	-
11	1578481	1578481	-
11	1578469	1578469	-
11	1756058	1756058	-
11	2966446	2966446	-
11	3022328	3022328	-
11	3022283	3022283	-
11	3379993	3379993	-
11	3380134	3380134	-
11	3380809	3380809	-
11	3380779	3380779	-
11	3381371	3381371	-
11	3381675	3381675	-
11	3381629	3381629	-
11	3697459	3697459	-
11	3697410	3697410	-
11	3720558	3720558	-
11	3733779	3733779	-
11	3733696	3733696	-
11	3733680	3733680	-
11	3848546	3848546	-
11	3849016	3849016	-
11	3849214	3849214	-
11	3849199	3849199	-
11	4406808	4406808	-
11	5699531	5699531	-
11	6232736	6232736	-
11	6239042	6239042	-
11	6239005	6239005	-
11	6432063	6432063	-
11	6432480	6432480	-
11	6432468	6432468	-
11	6470225	6470225	-
11	6477817	6477817	-
11	6498309	6498309	-
11	6635114	6635114	-
11	6703270	6703270	-
11	6703246	6703246	-
11	8661970	8661970	-
11	8969102	8969102	-
11	8969083	8969083	-
11	8969689	8969689	-
11	8969845	8969845	-
11	8969826	8969826	-
11	8969823	8969823	-
11	8969813	8969813	-
11	9161218	9161218	-
11	9161182	9161182	-
11	9161146	9161146	-
11	9225600	9225600	-
11	9225560	9225560	-
11	9225768	9225768	-
11	9800578	9800578	-
11	9801163	9801163	-
11	9801031	9801031	-
11	9801330	9801330	-
11	9801218	9801218	-
11	10874510	10874510	-
11	10874721	10874721	-
11	10874663	10874663	-
11	10874925	10874925	-
11	10874890	10874890	-
11	10874787	10874787	-
11	10875164	10875164	-
11	10875143	10875143	-
11	10875074	10875074	-
11	10875365	10875365	-
11	10875278	10875278	-
11	10875263	10875263	-
11	10875720	10875720	-
11	10876030	10876030	-
11	10876573	10876573	-
11	13410046	13410046	-
11	14902157	14902157	-
11	14912964	14912964	-
11	14912829	14912829	-
11	17108377	17108377	-
11	17111326	17111326	-
11	17111160	17111160	-
11	17190992	17190992	-
11	17191151	17191151	-
11	17191144	17191144	-
11	18105171	18105171	-
11	18313465	18313465	-
11	18636308	18636308	-
11	18636600	18636600	-
11	18636559	18636559	-
11	18636842	18636842	-
11	18636827	18636827	-
11	19246142	19246142	-
11	22646315	22646315	-
11	22646494	22646494	-
11	22646878	22646878	-
11	27389517	27389517	-
11	27389418	27389418	-
11	27389704	27389704	-
11	27389694	27389694	-
11	27389651	27389651	-
11	27390129	27390129	-
11	27390089	27390089	-
11	27390063	27390063	-
11	27390051	27390051	-
11	27494340	27494340	-
11	27677747	27677747	-
11	27677716	27677716	-
11	27678190	27678190	-
11	27678161	27678161	-
11	27679687	27679687	-
11	27679649	27679649	-
11	27679639	27679639	-
11	27680028	27680028	-
11	27679891	27679891	-
11	28057866	28057866	-
11	28057860	28057860	-
11	28058126	28058126	-
11	33731148	33731148	-
11	33731513	33731513	-
11	33731784	33731784	-
11	33731775	33731775	-
11	33731765	33731765	-
11	33731746	33731746	-
11	34378946	34378946	-
11	45955314	45955314	-
11	45955619	45955619	-
11	45955547	45955547	-
11	45955541	45955541	-
11	45955527	45955527	-
11	45955459	45955459	-
11	46418453	46418453	-
11	46418447	46418447	-
11	46418424	46418424	-
11	46418702	46418702	-
11	46418687	46418687	-
11	46418653	46418653	-
11	46418954	46418954	-
11	46418949	46418949	-
11	46419258	46419258	-
11	46563634	46563634	-
11	46563607	46563607	-
11	46564324	46564324	-
11	46564309	46564309	-
11	46625035	46625035	-
11	46625343	46625343	-
11	46637720	46637720	-
11	46700539	46700539	-
11	46765619	46765619	-
11	46765603	46765603	-
11	47261224	47261224	-
11	47261202	47261202	-
11	47261394	47261394	-
11	47493408	47493408	-
11	47594597	47594597	-
11	47594867	47594867	-
11	47594854	47594854	-
11	47599233	47599233	-
11	47744741	47744741	-
11	47767723	47767723	-
11	47800374	47800374	-
11	47800611	47800611	-
11	47800604	47800604	-
11	57076256	57076256	-
11	57076157	57076157	-
11	57076145	57076145	-
11	57076508	57076508	-
11	57076503	57076503	-
11	57076354	57076354	-
11	57076725	57076725	-
11	57076706	57076706	-
11	57076615	57076615	-
11	57076580	57076580	-
11	57076850	57076850	-
11	57077054	57077054	-
11	57077405	57077405	-
11	57077888	57077888	-
11	57077867	57077867	-
11	57087932	57087932	-
11	57094954	57094954	-
11	57319221	57319221	-
11	57319787	57319787	-
11	59343047	59343047	-
11	59343300	59343300	-
11	59344083	59344083	-
11	59344078	59344078	-
11	59344060	59344060	-
11	59344007	59344007	-
11	59343857	59343857	-
11	59573958	59573958	-
11	59573936	59573936	-
11	59573875	59573875	-
11	60658415	60658415	-
11	61067443	61067443	-
11	61170739	61170739	-
11	61170698	61170698	-
11	61170688	61170688	-
11	61171968	61171968	-
11	61172143	61172143	-
11	61172117	61172117	-
11	61562439	61562439	-
11	61569810	61569810	-
11	61665243	61665243	-
11	62285026	62285026	-
11	62284987	62284987	-
11	62285593	62285593	-
11	62285531	62285531	-
11	62285515	62285515	-
11	62286017	62286017	-
11	62285975	62285975	-
11	62288299	62288299	-
11	62288260	62288260	-
11	62288630	62288630	-
11	62288609	62288609	-
11	62288717	62288717	-
11	62289599	62289599	-
11	62290865	62290865	-
11	62290853	62290853	-
11	62292139	62292139	-
11	62292086	62292086	-
11	62291993	62291993	-
11	62294648	62294648	-
11	62297163	62297163	-
11	62297134	62297134	-
11	62299330	62299330	-
11	62300264	62300264	-
11	62300165	62300165	-
11	62300605	62300605	-
11	62301053	62301053	-
11	62301396	62301396	-
11	62301374	62301374	-
11	62301325	62301325	-
11	62342743	62342743	-
11	62369869	62369869	-
11	62415443	62415443	-
11	62416430	62416430	-
11	62430458	62430458	-
11	62519746	62519746	-
11	62520075	62520075	-
11	62558134	62558134	-
11	63342429	63342429	-
11	63342389	63342389	-
11	63952651	63952651	-
11	64532946	64532946	-
11	64533289	64533289	-
11	64577916	64577916	-
11	64621408	64621408	-
11	64621596	64621596	-
11	64621814	64621814	-
11	64621711	64621711	-
11	64662497	64662497	-
11	64845122	64845122	-
11	64847099	64847099	-
11	64884087	64884087	-
11	64884047	64884047	-
11	64895423	64895423	-
11	65365896	65365896	-
11	65365883	65365883	-
11	65365826	65365826	-
11	65381527	65381527	-
11	65421841	65421841	-
11	65541535	65541535	-
11	65542662	65542662	-
11	65542625	65542625	-
11	65545679	65545679	-
11	65546291	65546291	-
11	65546447	65546447	-
11	65547058	65547058	-
11	65625675	65625675	-
11	65660076	65660076	-
11	65684649	65684649	-
11	65684958	65684958	-
11	65766036	65766036	-
11	66056613	66056613	-
11	66113067	66113067	-
11	66113261	66113261	-
11	66113398	66113398	-
11	66130203	66130203	-
11	66130673	66130673	-
11	66130572	66130572	-
11	66331127	66331127	-
11	66436621	66436621	-
11	66444134	66444134	-
11	67118809	67118809	-
11	67119220	67119220	-
11	67119142	67119142	-
11	67119083	67119083	-
11	67132792	67132792	-
11	67132683	67132683	-
11	67133016	67133016	-
11	67132989	67132989	-
11	67924361	67924361	-
11	67924328	67924328	-
11	67924861	67924861	-
11	67925282	67925282	-
11	67925742	67925742	-
11	67925558	67925558	-
11	67926046	67926046	-
11	67934089	67934089	-
11	67934364	67934364	-
11	67934612	67934612	-
11	67934573	67934573	-
11	68029153	68029153	-
11	68029418	68029418	-
11	68029853	68029853	-
11	68029817	68029817	-
11	68029808	68029808	-
11	68030258	68030258	-
11	68030222	68030222	-
11	68030215	68030215	-
11	68030204	68030204	-
11	68525038	68525038	-
11	70315907	70315907	-
11	70319011	70319011	-
11	70318992	70318992	-
11	70331533	70331533	-
11	71145890	71145890	-
11	71145884	71145884	-
11	71146127	71146127	-
11	71146476	71146476	-
11	71724197	71724197	-
11	71725067	71725067	-
11	71726989	71726989	-
11	71791500	71791500	-
11	72004086	72004086	-
11	72004022	72004022	-
11	72004016	72004016	-
11	72004571	72004571	-
11	72004484	72004484	-
11	72004478	72004478	-
11	72004462	72004462	-
11	72548744	72548744	-
11	72549119	72549119	-
11	72549253	72549253	-
11	72549227	72549227	-
11	72549725	72549725	-
11	73115958	73115958	-
11	73115929	73115929	-
11	73115926	73115926	-
11	73115917	73115917	-
11	73116185	73116185	-
11	73116648	73116648	-
11	73388878	73388878	-
11	73584275	73584275	-
11	73584059	73584059	-
11	73587855	73587855	-
11	73745017	73745017	-
11	73745005	73745005	-
11	73744988	73744988	-
11	73744960	73744960	-
11	73814376	73814376	-
11	73814513	73814513	-
11	77034188	77034188	-
11	77034134	77034134	-
11	77034329	77034329	-
11	77378003	77378003	-
11	77377999	77377999	-
11	77377833	77377833	-
11	77377794	77377794	-
11	77378239	77378239	-
11	77378188	77378188	-
11	77378063	77378063	-
11	77412494	77412494	-
11	77412875	77412875	-
11	77937733	77937733	-
11	82535944	82535944	-
11	85370852	85370852	-
11	85371240	85371240	-
11	85371431	85371431	-
11	85371645	85371645	-
11	85371622	85371622	-
11	85371605	85371605	-
11	85371593	85371593	-
11	85371588	85371588	-
11	85372478	85372478	-
11	85374794	85374794	-
11	85374779	85374779	-
11	85374766	85374766	-
11	85374690	85374690	-
11	85374686	85374686	-
11	85375634	85375634	-
11	85375602	85375602	-
11	85435369	85435369	-
11	85445591	85445591	-
11	85669699	85669699	-
11	85669926	85669926	-
11	86661997	86661997	-
11	86662515	86662515	-
11	88027108	88027108	-
11	88027101	88027101	-
11	88027359	88027359	-
11	88059376	88059376	-
11	88059585	88059585	-
11	88059557	88059557	-
11	93469348	93469348	-
11	93469218	93469218	-
11	93469211	93469211	-
11	93471534	93471534	-
11	93471521	93471521	-
11	95568465	95568465	-
11	95568450	95568450	-
11	95712269	95712269	-
11	95712722	95712722	-
11	95826259	95826259	-
11	96117696	96117696	-
11	102401469	102401469	-
11	103779796	103779796	-
11	103780356	103780356	-
11	103780333	103780333	-
11	105880433	105880433	-
11	105880425	105880425	-
11	105880417	105880417	-
11	105880403	105880403	-
11	105880319	105880319	-
11	107197643	107197643	-
11	107299830	107299830	-
11	107375477	107375477	-
11	108031777	108031777	-
11	108031878	108031878	-
11	108032517	108032517	-
11	108043094	108043094	-
11	108044423	108044423	-
11	111612175	111612175	-
11	111656497	111656497	-
11	111955986	111955986	-
11	112014323	112014323	-
11	113604345	113604345	-
11	114271086	114271086	-
11	115047137	115047137	-
11	116619034	116619034	-
11	116633568	116633568	-
11	116633748	116633748	-
11	116728744	116728744	-
11	116729164	116729164	-
11	116740712	116740712	-
11	117695457	117695457	-
11	117695437	117695437	-
11	118622701	118622701	-
11	118657086	118657086	-
11	118657068	118657068	-
11	118657031	118657031	-
11	118769542	118769542	-
11	118769417	118769417	-
11	118770208	118770208	-
11	118770044	118770044	-
11	118771867	118771867	-
11	118771751	118771751	-
11	118771732	118771732	-
11	118771705	118771705	-
11	118772343	118772343	-
11	118772534	118772534	-
11	118772527	118772527	-
11	118772965	118772965	-
11	118772947	118772947	-
11	118772844	118772844	-
11	118773215	118773215	-
11	118773026	118773026	-
11	118773466	118773466	-
11	118964680	118964680	-
11	118964651	118964651	-
11	118964953	118964953	-
11	118964938	118964938	-
11	118964898	118964898	-
11	118965101	118965101	-
11	119535575	119535575	-
11	119535524	119535524	-
11	122928400	122928400	-
11	122928389	122928389	-
11	122930378	122930378	-
11	123595606	123595606	-
11	123595738	123595738	-
11	123596357	123596357	-
11	123597131	123597131	-
11	124637302	124637302	-
11	125358865	125358865	-
11	125763989	125763989	-
11	125765392	125765392	-
11	126073208	126073208	-
11	128331765	128331765	-
11	128332211	128332211	-
11	128838040	128838040	-
11	128838490	128838490	-
11	128838888	128838888	-
11	128839258	128839258	-
11	128839172	128839172	-
11	128839556	128839556	-
11	128844231	128844231	-
11	130785976	130785976	-
22	17589836	17589836	+
22	17590661	17590661	+
22	17591098	17591098	+
22	18209744	18209744	+
22	18209911	18209911	+
22	18209979	18209979	+
22	18210168	18210168	+
22	18210322	18210322	+
22	18210364	18210364	+
22	18210383	18210383	+
22	18571044	18571044	+
22	18571083	18571083	+
22	18571122	18571122	+
22	18979730	18979730	+
22	19710070	19710070	+
22	19956414	19956414	+
22	20073450	20073450	+
22	20073657	20073657	+
22	20759931	20759931	+
22	21288143	21288143	+
22	21304452	21304452	+
22	21304558	21304558	+
22	21305438	21305438	+
22	21306753	21306753	+
22	21306767	21306767	+
22	21306894	21306894	+
22	21307148	21307148	+
22	21307157	21307157	+
22	21307376	21307376	+
22	21307502	21307502	+
22	21307555	21307555	+
22	21307729	21307729	+
22	21307732	21307732	+
22	21307738	21307738	+
22	21307745	21307745	+
22	21351579	21351579	+
22	21799784	21799784	+
22	21977077	21977077	+
22	22051830	22051830	+
22	22051876	22051876	+
22	22052059	22052059	+
22	22673577	22673577	+
22	23466990	23466990	+
22	23524139	23524139	+
22	23657840	23657840	+
22	24574136	24574136	+
22	24574157	24574157	+
22	24717404	24717404	+
22	24717535	24717535	+
22	24717976	24717976	+
22	24718792	24718792	+
22	24718809	24718809	+
22	25424994	25424994	+
22	25435112	25435112	+
22	25588810	25588810	+
22	26887440	26887440	+
22	26887607	26887607	+
22	26887689	26887689	+
22	26887750	26887750	+
22	26887772	26887772	+
22	26888513	26888513	+
22	28320452	28320452	+
22	29182163	29182163	+
22	29182227	29182227	+
22	29182374	29182374	+
22	29446460	29446460	+
22	29446640	29446640	+
22	29446679	29446679	+
22	29538096	29538096	+
22	29703628	29703628	+
22	29708328	29708328	+
22	29708587	29708587	+
22	30165816	30165816	+
22	30165857	30165857	+
22	30165861	30165861	+
22	30415862	30415862	+
22	30415880	30415880	+
22	30416157	30416157	+
22	30416165	30416165	+
22	30416170	30416170	+
22	30416176	30416176	+
22	30416611	30416611	+
22	30824650	30824650	+
22	30824664	30824664	+
22	30824825	30824825	+
22	31366748	31366748	+
22	31366777	31366777	+
22	31367244	31367244	+
22	31367337	31367337	+
22	31367390	31367390	+
22	31367495	31367495	+
22	31367627	31367627	+
22	31369206	31369206	+
22	31369273	31369273	+
22	31369338	31369338	+
22	31369397	31369397	+
22	31369428	31369428	+
22	31369469	31369469	+
22	31371348	31371348	+
22	31371368	31371368	+
22	31371485	31371485	+
22	31371510	31371510	+
22	31371680	31371680	+
22	31371727	31371727	+
22	31372413	31372413	+
22	31372417	31372417	+
22	31372542	31372542	+
22	31372650	31372650	+
22	31372855	31372855	+
22	31372881	31372881	+
22	31373035	31373035	+
22	31373357	31373357	+
22	31373375	31373375	+
22	31373402	31373402	+
22	31373523	31373523	+
22	31373552	31373552	+
22	31373816	31373816	+
22	31374045	31374045	+
22	31374171	31374171	+
22	31374218	31374218	+
22	31374248	31374248	+
22	31374281	31374281	+
22	31374292	31374292	+
22	31374301	31374301	+
22	31374520	31374520	+
22	31374721	31374721	+
22	31374789	31374789	+
22	31830134	31830134	+
22	32352352	32352352	+
22	32352370	32352370	+
22	32352664	32352664	+
22	32352957	32352957	+
22	32353250	32353250	+
22	32353283	32353283	+
22	35660922	35660922	+
22	35660960	35660960	+
22	35743453	35743453	+
22	35789622	35789622	+
22	35820330	35820330	+
22	36054814	36054814	+
22	36661265	36661265	+
22	36661727	36661727	+
22	37421491	37421491	+
22	37425377	37425377	+
22	37425567	37425567	+
22	37425658	37425658	+
22	37425679	37425679	+
22	37425706	37425706	+
22	37962330	37962330	+
22	37964955	37964955	+
22	38061853	38061853	+
22	38061858	38061858	+
22	38202028	38202028	+
22	38202035	38202035	+
22	38202136	38202136	+
22	38202249	38202249	+
22	38202324	38202324	+
22	38336827	38336827	+
22	38337081	38337081	+
22	38878554	38878554	+
22	38878858	38878858	+
22	39136710	39136710	+
22	39909682	39909682	+
22	39909717	39909717	+
22	39910178	39910178	+
22	39910234	39910234	+
22	39917939	39917939	+
22	40661688	40661688	+
22	40662174	40662174	+
22	40662219	40662219	+
22	40662578	40662578	+
22	40662897	40662897	+
22	40719466	40719466	+
22	41278075	41278075	+
22	41322387	41322387	+
22	41513258	41513258	+
22	41513475	41513475	+
22	41513490	41513490	+
22	41513547	41513547	+
22	41513560	41513560	+
22	41513645	41513645	+
22	41573111	41573111	+
22	41573593	41573593	+
22	41573859	41573859	+
22	41574221	41574221	+
22	41574420	41574420	+
22	41574765	41574765	+
22	41574866	41574866	+
22	41574890	41574890	+
22	41574897	41574897	+
22	41574917	41574917	+
22	41575059	41575059	+
22	41575084	41575084	+
22	41626643	41626643	+
22	41627176	41627176	+
22	41754227	41754227	+
22	41755439	41755439	+
22	41793532	41793532	+
22	42090183	42090183	+
22	45133057	45133057	+
22	45736654	45736654	+
22	46627879	46627879	+
22	46635244	46635244	+
22	46647553	46647553	+
22	47569438	47569438	+
22	47570721	47570721	+
22	50277432	50277432	+
22	50278925	50278925	+
22	50280732	50280732	+
22	50280778	50280778	+
22	50280828	50280828	+
22	50283656	50283656	+
22	50312888	50312888	+
22	50637553	50637553	+
22	50637745	50637745	+
22	51169658	51169658	+
22	18217117	18217117	-
22	18218191	18218191	-
22	18270981	18270981	-
22	18272900	18272900	-
22	18273604	18273604	-
22	18300835	18300835	-
22	19024135	19024135	-
22	19024450	19024450	-
22	19026099	19026099	-
22	19025914	19025914	-
22	19318505	19318505	-
22	19431126	19431126	-
22	20819769	20819769	-
22	20819747	20819747	-
22	21308087	21308087	-
22	21982789	21982789	-
22	21982722	21982722	-
22	21982707	21982707	-
22	21982602	21982602	-
22	22055410	22055410	-
22	22116945	22116945	-
22	22117159	22117159	-
22	22868665	22868665	-
22	22870898	22870898	-
22	22890670	22890670	-
22	22892403	22892403	-
22	22892701	22892701	-
22	24085251	24085251	-
22	24936618	24936618	-
22	24936609	24936609	-
22	24938637	24938637	-
22	24938629	24938629	-
22	24938602	24938602	-
22	24938583	24938583	-
22	24938866	24938866	-
22	24938831	24938831	-
22	24981722	24981722	-
22	26877882	26877882	-
22	26887992	26887992	-
22	26887978	26887978	-
22	26887961	26887961	-
22	26887950	26887950	-
22	26888178	26888178	-
22	26922134	26922134	-
22	26922129	26922129	-
22	28196456	28196456	-
22	28378633	28378633	-
22	28379224	28379224	-
22	28503158	28503158	-
22	28503979	28503979	-
22	28559471	28559471	-
22	28559453	28559453	-
22	29191245	29191245	-
22	29191206	29191206	-
22	29191190	29191190	-
22	29191538	29191538	-
22	29951409	29951409	-
22	29951820	29951820	-
22	30639326	30639326	-
22	30639376	30639376	-
22	30639755	30639755	-
22	30639986	30639986	-
22	30951829	30951829	-
22	30972629	30972629	-
22	31059319	31059319	-
22	31363976	31363976	-
22	31363956	31363956	-
22	31364197	31364197	-
22	31741051	31741051	-
22	31741044	31741044	-
22	32112206	32112206	-
22	32112947	32112947	-
22	32783923	32783923	-
22	32783919	32783919	-
22	32783906	32783906	-
22	32783899	32783899	-
22	33669223	33669223	-
22	33669499	33669499	-
22	33669876	33669876	-
22	33670253	33670253	-
22	36623910	36623910	-
22	37414376	37414376	-
22	37414350	37414350	-
22	37576984	37576984	-
22	37577997	37577997	-
22	37768930	37768930	-
22	37768913	37768913	-
22	37769328	37769328	-
22	38617353	38617353	-
22	38617519	38617519	-
22	38686808	38686808	-
22	38686800	38686800	-
22	38879904	38879904	-
22	38882337	38882337	-
22	39095994	39095994	-
22	39262383	39262383	-
22	39262587	39262587	-
22	39620853	39620853	-
22	39925160	39925160	-
22	40799229	40799229	-
22	40807626	40807626	-
22	40807605	40807605	-
22	40807554	40807554	-
22	40807754	40807754	-
22	40814877	40814877	-
22	40814871	40814871	-
22	41642576	41642576	-
22	41642547	41642547	-
22	41832973	41832973	-
22	41833352	41833352	-
22	41856054	41856054	-
22	41856050	41856050	-
22	41923090	41923090	-
22	41923524	41923524	-
22	41925052	41925052	-
22	41925032	41925032	-
22	41925025	41925025	-
22	41925020	41925020	-
22	41924892	41924892	-
22	41996922	41996922	-
22	42455985	42455985	-
22	42482136	42482136	-
22	42605854	42605854	-
22	42607660	42607660	-
22	42607652	42607652	-
22	42607896	42607896	-
22	42607861	42607861	-
22	42608280	42608280	-
22	42608382	42608382	-
22	42608816	42608816	-
22	42608803	42608803	-
22	42609995	42609995	-
22	42908127	42908127	-
22	42981710	42981710	-
22	43088640	43088640	-
22	43089086	43089086	-
22	43089524	43089524	-
22	43267202	43267202	-
22	43267423	43267423	-
22	43529085	43529085	-
22	43529077	43529077	-
22	43529071	43529071	-
22	43529189	43529189	-
22	44891350	44891350	-
22	44891315	44891315	-
22	44891228	44891228	-
22	44891205	44891205	-
22	44891585	44891585	-
22	44891457	44891457	-
22	44892010	44892010	-
22	44891961	44891961	-
22	44892419	44892419	-
22	44892766	44892766	-
22	44892761	44892761	-
22	44893171	44893171	-
22	45590766	45590766	-
22	45592369	45592369	-
22	45592362	45592362	-
22	45592646	45592646	-
22	45592782	45592782	-
22	46317143	46317143	-
22	46317094	46317094	-
22	46317407	46317407	-
22	46317339	46317339	-
22	46317987	46317987	-
22	46318377	46318377	-
22	46318344	46318344	-
22	46318265	46318265	-
22	46318634	46318634	-
22	46318464	46318464	-
22	46318413	46318413	-
22	46640775	46640775	-
22	46757259	46757259	-
22	46758587	46758587	-
22	46758544	46758544	-
22	46758953	46758953	-
22	46758853	46758853	-
22	46758823	46758823	-
22	46929880	46929880	-
22	46930106	46930106	-
22	46930087	46930087	-
22	46930063	46930063	-
22	46930059	46930059	-
22	46930516	46930516	-
22	46930816	46930816	-
22	46931296	46931296	-
22	46931290	46931290	-
22	47158142	47158142	-
22	50297212	50297212	-
22	50297200	50297200	-
22	50297399	50297399	-
22	50297374	50297374	-
22	50659150	50659150	-
22	50691477	50691477	-
22	50703099	50703099	-
22	50713619	50713619	-
22	50714025	50714025	-
22	50713976	50713976	-
22	50728448	50728448	-
22	50728443	50728443	-
22	50728937	50728937	-
22	50883441	50883441	-
22	50941619	50941619	-
22	50941753	50941753	-
22	50941902	50941902	-
22	50962326	50962326	-
22	50962323	50962323	-
12	752599	752599	+
12	862873	862873	+
12	862922	862922	+
12	863402	863402	+
12	993897	993897	+
12	993944	993944	+
12	994930	994930	+
12	1005435	1005435	+
12	1005460	1005460	+
12	1005485	1005485	+
12	1005540	1005540	+
12	1005547	1005547	+
12	1017927	1017927	+
12	1017950	1017950	+
12	1017959	1017959	+
12	1017967	1017967	+
12	1019196	1019196	+
12	1136996	1136996	+
12	1137296	1137296	+
12	1192447	1192447	+
12	1192620	1192620	+
12	1599747	1599747	+
12	1599771	1599771	+
12	1600138	1600138	+
12	1600145	1600145	+
12	1602361	1602361	+
12	1602834	1602834	+
12	1603043	1603043	+
12	1603703	1603703	+
12	1895258	1895258	+
12	1897075	1897075	+
12	1897087	1897087	+
12	2997383	2997383	+
12	2997412	2997412	+
12	2997493	2997493	+
12	2997510	2997510	+
12	2998327	2998327	+
12	2998339	2998339	+
12	2998414	2998414	+
12	3048694	3048694	+
12	3049839	3049839	+
12	3050139	3050139	+
12	3149696	3149696	+
12	3149762	3149762	+
12	3149779	3149779	+
12	3392433	3392433	+
12	4461719	4461719	+
12	4461766	4461766	+
12	4461839	4461839	+
12	4461953	4461953	+
12	4462001	4462001	+
12	4462120	4462120	+
12	6500038	6500038	+
12	6500066	6500066	+
12	6500099	6500099	+
12	6500286	6500286	+
12	6500366	6500366	+
12	6500535	6500535	+
12	6503794	6503794	+
12	6602802	6602802	+
12	6948837	6948837	+
12	6993209	6993209	+
12	6994449	6994449	+
12	6994470	6994470	+
12	7045438	7045438	+
12	7045947	7045947	+
12	7046381	7046381	+
12	7084971	7084971	+
12	7085001	7085001	+
12	7085069	7085069	+
12	7177454	7177454	+
12	7177458	7177458	+
12	7177561	7177561	+
12	7177576	7177576	+
12	7177583	7177583	+
12	7177780	7177780	+
12	7177869	7177869	+
12	7177897	7177897	+
12	7177920	7177920	+
12	7177951	7177951	+
12	7178042	7178042	+
12	7310750	7310750	+
12	8928143	8928143	+
12	8928150	8928150	+
12	8928164	8928164	+
12	8928178	8928178	+
12	8929214	8929214	+
12	8929428	8929428	+
12	8929437	8929437	+
12	8929552	8929552	+
12	9162242	9162242	+
12	11324137	11324137	+
12	11324373	11324373	+
12	11324667	11324667	+
12	11324777	11324777	+
12	12044108	12044108	+
12	12045789	12045789	+
12	12047347	12047347	+
12	12618862	12618862	+
12	12618943	12618943	+
12	12795108	12795108	+
12	12871176	12871176	+
12	12874076	12874076	+
12	12966276	12966276	+
12	12982545	12982545	+
12	12982569	12982569	+
12	13061240	13061240	+
12	13061304	13061304	+
12	13061356	13061356	+
12	13061447	13061447	+
12	13061887	13061887	+
12	13065445	13065445	+
12	13065566	13065566	+
12	13070743	13070743	+
12	14578193	14578193	+
12	14613899	14613899	+
12	14613929	14613929	+
12	14927503	14927503	+
12	16189814	16189814	+
12	16189934	16189934	+
12	19427709	19427709	+
12	19436522	19436522	+
12	19436527	19436527	+
12	19593091	19593091	+
12	20833242	20833242	+
12	20833253	20833253	+
12	21069081	21069081	+
12	21069106	21069106	+
12	21069140	21069140	+
12	21069153	21069153	+
12	21069162	21069162	+
12	21069296	21069296	+
12	21668895	21668895	+
12	22796790	22796790	+
12	22796888	22796888	+
12	22838047	22838047	+
12	27117733	27117733	+
12	27181387	27181387	+
12	27475398	27475398	+
12	27475713	27475713	+
12	27476330	27476330	+
12	27908365	27908365	+
12	27950903	27950903	+
12	27951048	27951048	+
12	27951099	27951099	+
12	27951249	27951249	+
12	27954719	27954719	+
12	31820621	31820621	+
12	32133827	32133827	+
12	32134189	32134189	+
12	32134504	32134504	+
12	32134508	32134508	+
12	32134593	32134593	+
12	32135826	32135826	+
12	32136741	32136741	+
12	32137380	32137380	+
12	32137871	32137871	+
12	32138546	32138546	+
12	32145633	32145633	+
12	32145798	32145798	+
12	32260308	32260308	+
12	32260898	32260898	+
12	32490567	32490567	+
12	32896424	32896424	+
12	40689329	40689329	+
12	41463956	41463956	+
12	41463960	41463960	+
12	41463968	41463968	+
12	41463979	41463979	+
12	41463991	41463991	+
12	41464029	41464029	+
12	42840963	42840963	+
12	44181382	44181382	+
12	44783224	44783224	+
12	46243991	46243991	+
12	46244007	46244007	+
12	46245330	46245330	+
12	46245346	46245346	+
12	46245405	46245405	+
12	46245522	46245522	+
12	46245528	46245528	+
12	46245808	46245808	+
12	46245932	46245932	+
12	46246030	46246030	+
12	46246088	46246088	+
12	46246098	46246098	+
12	46246170	46246170	+
12	46246256	46246256	+
12	46246446	46246446	+
12	46298842	46298842	+
12	46298889	46298889	+
12	47629436	47629436	+
12	47629469	47629469	+
12	47629484	47629484	+
12	47630176	47630176	+
12	47630187	47630187	+
12	47630227	47630227	+
12	48174111	48174111	+
12	48174165	48174165	+
12	48513145	48513145	+
12	48578653	48578653	+
12	48579311	48579311	+
12	49221579	49221579	+
12	49724045	49724045	+
12	49724090	49724090	+
12	49742628	49742628	+
12	49743037	49743037	+
12	49743044	49743044	+
12	49745306	49745306	+
12	49745310	49745310	+
12	49745333	49745333	+
12	49745707	49745707	+
12	49745721	49745721	+
12	49919788	49919788	+
12	49920009	49920009	+
12	49920018	49920018	+
12	49920031	49920031	+
12	49920081	49920081	+
12	49920094	49920094	+
12	49920104	49920104	+
12	50514054	50514054	+
12	50869654	50869654	+
12	50869659	50869659	+
12	50869713	50869713	+
12	51138622	51138622	+
12	51138637	51138637	+
12	51213803	51213803	+
12	51453401	51453401	+
12	51664660	51664660	+
12	52201481	52201481	+
12	52202159	52202159	+
12	52388071	52388071	+
12	52388766	52388766	+
12	52448608	52448608	+
12	52448632	52448632	+
12	52452712	52452712	+
12	52470684	52470684	+
12	52637267	52637267	+
12	52637274	52637274	+
12	52645676	52645676	+
12	52645813	52645813	+
12	53453419	53453419	+
12	53575621	53575621	+
12	53575639	53575639	+
12	53581523	53581523	+
12	53581537	53581537	+
12	53581661	53581661	+
12	53581694	53581694	+
12	53646814	53646814	+
12	53646996	53646996	+
12	53647281	53647281	+
12	53647443	53647443	+
12	53647894	53647894	+
12	53647972	53647972	+
12	53647985	53647985	+
12	53648102	53648102	+
12	53776192	53776192	+
12	53776215	53776215	+
12	53776220	53776220	+
12	53776479	53776479	+
12	53776750	53776750	+
12	53805047	53805047	+
12	54339768	54339768	+
12	54422589	54422589	+
12	56078104	56078104	+
12	56124511	56124511	+
12	56124535	56124535	+
12	56144034	56144034	+
12	56145303	56145303	+
12	56147108	56147108	+
12	56214195	56214195	+
12	56224075	56224075	+
12	56365491	56365491	+
12	56386235	56386235	+
12	56386253	56386253	+
12	56391041	56391041	+
12	56397520	56397520	+
12	56398133	56398133	+
12	56398361	56398361	+
12	56398404	56398404	+
12	56398482	56398482	+
12	56398673	56398673	+
12	56495586	56495586	+
12	56495769	56495769	+
12	56507536	56507536	+
12	56514936	56514936	+
12	56515664	56515664	+
12	56538326	56538326	+
12	56549290	56549290	+
12	57485319	57485319	+
12	57488837	57488837	+
12	57995762	57995762	+
12	57996821	57996821	+
12	57996940	57996940	+
12	58114739	58114739	+
12	58121031	58121031	+
12	58121765	58121765	+
12	58121901	58121901	+
12	58151575	58151575	+
12	58152471	58152471	+
12	58152681	58152681	+
12	58152825	58152825	+
12	58152869	58152869	+
12	58153011	58153011	+
12	58174310	58174310	+
12	58190203	58190203	+
12	58190229	58190229	+
12	58190314	58190314	+
12	58190358	58190358	+
12	58190376	58190376	+
12	58190414	58190414	+
12	62954403	62954403	+
12	62986749	62986749	+
12	64196054	64196054	+
12	64536269	64536269	+
12	64536433	64536433	+
12	64536654	64536654	+
12	64536672	64536672	+
12	64536689	64536689	+
12	64537105	64537105	+
12	64537218	64537218	+
12	64537244	64537244	+
12	64825357	64825357	+
12	65088727	65088727	+
12	65269854	65269854	+
12	65272134	65272134	+
12	65564146	65564146	+
12	65564843	65564843	+
12	65857291	65857291	+
12	65857576	65857576	+
12	65858714	65858714	+
12	67699302	67699302	+
12	67699487	67699487	+
12	67699659	67699659	+
12	67699718	67699718	+
12	67700007	67700007	+
12	67700016	67700016	+
12	67706600	67706600	+
12	68050983	68050983	+
12	68051036	68051036	+
12	68051070	68051070	+
12	68051150	68051150	+
12	68051158	68051158	+
12	68051712	68051712	+
12	68051730	68051730	+
12	68051936	68051936	+
12	68051973	68051973	+
12	68052019	68052019	+
12	68052037	68052037	+
12	68052180	68052180	+
12	68052419	68052419	+
12	68052437	68052437	+
12	69159055	69159055	+
12	69233199	69233199	+
12	69233246	69233246	+
12	69233331	69233331	+
12	69235462	69235462	+
12	69235527	69235527	+
12	69235546	69235546	+
12	69235794	69235794	+
12	69235811	69235811	+
12	69235848	69235848	+
12	69235990	69235990	+
12	69236017	69236017	+
12	69236393	69236393	+
12	69658686	69658686	+
12	69784063	69784063	+
12	69784077	69784077	+
12	69784129	69784129	+
12	69784163	69784163	+
12	69968090	69968090	+
12	69968317	69968317	+
12	69968545	69968545	+
12	70209326	70209326	+
12	70748048	70748048	+
12	70748555	70748555	+
12	70748631	70748631	+
12	72148641	72148641	+
12	72179479	72179479	+
12	72179484	72179484	+
12	72179489	72179489	+
12	74931714	74931714	+
12	74931763	74931763	+
12	74932049	74932049	+
12	74932217	74932217	+
12	74932229	74932229	+
12	74932569	74932569	+
12	74932620	74932620	+
12	74932664	74932664	+
12	74932832	74932832	+
12	74932840	74932840	+
12	74932931	74932931	+
12	74933156	74933156	+
12	74933278	74933278	+
12	77244701	77244701	+
12	77244922	77244922	+
12	77244932	77244932	+
12	78604606	78604606	+
12	79842726	79842726	+
12	83289995	83289995	+
12	83290343	83290343	+
12	83290369	83290369	+
12	83526141	83526141	+
12	83526154	83526154	+
12	85674146	85674146	+
12	85695120	85695120	+
12	85695148	85695148	+
12	88586501	88586501	+
12	88586510	88586510	+
12	88588732	88588732	+
12	88589038	88589038	+
12	88589444	88589444	+
12	88994298	88994298	+
12	93968563	93968563	+
12	95694073	95694073	+
12	95694090	95694090	+
12	95694109	95694109	+
12	95694206	95694206	+
12	95694231	95694231	+
12	95694256	95694256	+
12	95694384	95694384	+
12	95694512	95694512	+
12	95694577	95694577	+
12	95907780	95907780	+
12	95907852	95907852	+
12	95907873	95907873	+
12	96617498	96617498	+
12	96617508	96617508	+
12	96641025	96641025	+
12	96641051	96641051	+
12	96660981	96660981	+
12	96661042	96661042	+
12	98921679	98921679	+
12	98941776	98941776	+
12	98995298	98995298	+
12	98995327	98995327	+
12	98995371	98995371	+
12	99126370	99126370	+
12	100732570	100732570	+
12	100732877	100732877	+
12	101017853	101017853	+
12	101018483	101018483	+
12	102316063	102316063	+
12	102542111	102542111	+
12	104327833	104327833	+
12	104341144	104341144	+
12	104496902	104496902	+
12	104698035	104698035	+
12	104742402	104742402	+
12	104742413	104742413	+
12	105151220	105151220	+
12	105151484	105151484	+
12	105151504	105151504	+
12	105560759	105560759	+
12	105560932	105560932	+
12	105764603	105764603	+
12	107208752	107208752	+
12	107208778	107208778	+
12	107208979	107208979	+
12	107209015	107209015	+
12	107365126	107365126	+
12	107365140	107365140	+
[truncated: 33,873 more rows]

## Sheet: Human Test data
Supplementary Data 2. Single nucleotide resolution m6A sites(Test data, hg19)
Chromosome	Start	End	Strand
chr1	1168511	1168512	+
chr1	1169222	1169223	+
chr1	1170195	1170196	+
chr1	1246942	1246943	+
chr1	1248819	1248820	+
chr1	1249359	1249360	+
chr1	1249565	1249566	+
chr1	1249729	1249730	+
chr1	1250552	1250553	+
chr1	1250757	1250758	+
chr1	1250913	1250914	+
chr1	1251313	1251314	+
chr1	1251350	1251351	+
chr1	1251376	1251377	+
chr1	1252853	1252854	+
chr1	2160950	2160951	+
chr1	2161010	2161011	+
chr1	2238429	2238430	+
chr1	2238471	2238472	+
chr1	2238479	2238480	+
chr1	2238522	2238523	+
chr1	2239085	2239086	+
chr1	2239188	2239189	+
chr1	2239218	2239219	+
chr1	2239276	2239277	+
chr1	2239331	2239332	+
chr1	2239336	2239337	+
chr1	2239385	2239386	+
chr1	2239722	2239723	+
chr1	2324433	2324434	+
chr1	2334725	2334726	+
chr1	2502837	2502838	+
chr1	3545372	3545373	+
chr1	6158603	6158604	+
chr1	6158814	6158815	+
chr1	6161148	6161149	+
chr1	6161215	6161216	+
chr1	6641031	6641032	+
chr1	6680097	6680098	+
chr1	6681832	6681833	+
chr1	8064055	8064056	+
chr1	8065067	8065068	+
chr1	9305064	9305065	+
chr1	9305092	9305093	+
chr1	9305329	9305330	+
chr1	9329088	9329089	+
chr1	9329173	9329174	+
chr1	9329204	9329205	+
chr1	9329258	9329259	+
chr1	9330841	9330842	+
chr1	9416500	9416501	+
chr1	9416558	9416559	+
chr1	9642692	9642693	+
chr1	9673266	9673267	+
chr1	9787063	9787064	+
chr1	9787090	9787091	+
chr1	9787154	9787155	+
chr1	9787192	9787193	+
chr1	9787212	9787213	+
chr1	9787216	9787217	+
chr1	9791444	9791445	+
chr1	10093391	10093392	+
chr1	10364143	10364144	+
chr1	10364498	10364499	+
chr1	10364717	10364718	+
chr1	10571648	10571649	+
chr1	10572463	10572464	+
chr1	10689931	10689932	+
chr1	11333622	11333623	+
chr1	11333639	11333640	+
chr1	11333904	11333905	+
chr1	11346130	11346131	+
chr1	11356004	11356005	+
chr1	11900679	11900680	+
chr1	12071859	12071860	+
chr1	12072680	12072681	+
chr1	12267175	12267176	+
chr1	12268769	12268770	+
chr1	12268788	12268789	+
chr1	12269031	12269032	+
chr1	12269167	12269168	+
chr1	12336112	12336113	+
chr1	12336286	12336287	+
chr1	12337165	12337166	+
chr1	12337182	12337183	+
chr1	12337554	12337555	+
chr1	12343104	12343105	+
chr1	12343182	12343183	+
chr1	12569070	12569071	+
chr1	14105769	14105770	+
chr1	14105959	14105960	+
chr1	14105983	14105984	+
chr1	14106210	14106211	+
chr1	14106253	14106254	+
chr1	14106669	14106670	+
chr1	14106717	14106718	+
chr1	14106865	14106866	+
chr1	14107816	14107817	+
chr1	14107987	14107988	+
chr1	14108271	14108272	+
chr1	14108415	14108416	+
chr1	14108783	14108784	+
chr1	14108818	14108819	+
chr1	14109042	14109043	+
chr1	14113054	14113055	+
chr1	14113269	14113270	+
chr1	14113301	14113302	+
chr1	15894726	15894727	+
chr1	15894747	15894748	+
chr1	15986872	15986873	+
chr1	15986884	15986885	+
chr1	15987326	15987327	+
chr1	15987436	15987437	+
chr1	15987512	15987513	+
chr1	15987560	15987561	+
chr1	15987589	15987590	+
chr1	15988216	15988217	+
chr1	16199426	16199427	+
chr1	16199444	16199445	+
chr1	16199607	16199608	+
chr1	16200131	16200132	+
chr1	16200483	16200484	+
chr1	16255062	16255063	+
chr1	16255105	16255106	+
chr1	16255116	16255117	+
chr1	16255120	16255121	+
chr1	16255322	16255323	+
chr1	16255893	16255894	+
chr1	16256756	16256757	+
chr1	16256963	16256964	+
chr1	16256972	16256973	+
chr1	16256997	16256998	+
chr1	16257543	16257544	+
chr1	16258366	16258367	+
chr1	16261768	16261769	+
chr1	16265981	16265982	+
chr1	16266295	16266296	+
chr1	16266369	16266370	+
chr1	16266570	16266571	+
chr1	16721723	16721724	+
chr1	16721922	16721923	+
chr1	16786001	16786002	+
chr1	16786329	16786330	+
chr1	16786349	16786350	+
chr1	16788538	16788539	+
chr1	19557976	19557977	+
chr1	19585304	19585305	+
chr1	19585329	19585330	+
chr1	19585427	19585428	+
chr1	19655427	19655428	+
chr1	19655434	19655435	+
chr1	19983727	19983728	+
chr1	20977374	20977375	+
chr1	20977420	20977421	+
chr1	21625194	21625195	+
chr1	21625394	21625395	+
chr1	21625550	21625551	+
chr1	21625583	21625584	+
chr1	22356980	22356981	+
chr1	22357089	22357090	+
chr1	22357099	22357100	+
chr1	22357114	22357115	+
chr1	22357335	22357336	+
chr1	22816733	22816734	+
chr1	22838270	22838271	+
chr1	22852832	22852833	+
chr1	22854560	22854561	+
chr1	24077954	24077955	+
chr1	24078197	24078198	+
chr1	24078399	24078400	+
chr1	24078413	24078414	+
chr1	24086024	24086025	+
chr1	24086056	24086057	+
chr1	24086070	24086071	+
chr1	24840872	24840873	+
chr1	24863150	24863151	+
chr1	25687926	25687927	+
chr1	25688620	25688621	+
chr1	25785059	25785060	+
chr1	25785067	25785068	+
chr1	25785166	25785167	+
chr1	25824914	25824915	+
chr1	25824919	25824920	+
chr1	25825062	25825063	+
chr1	25893501	25893502	+
chr1	25893704	25893705	+
chr1	25894035	25894036	+
chr1	25894052	25894053	+
chr1	26124352	26124353	+
chr1	26147819	26147820	+
chr1	26158632	26158633	+
chr1	26158648	26158649	+
chr1	26158834	26158835	+
chr1	26158838	26158839	+
chr1	26497349	26497350	+
chr1	26497354	26497355	+
chr1	26500786	26500787	+
chr1	26644450	26644451	+
chr1	26645056	26645057	+
chr1	26798973	26798974	+
chr1	26900768	26900769	+
chr1	26900920	26900921	+
chr1	26900995	26900996	+
chr1	26901047	26901048	+
chr1	27101225	27101226	+
chr1	27101297	27101298	+
chr1	27101302	27101303	+
chr1	27105865	27105866	+
chr1	27106258	27106259	+
chr1	27106381	27106382	+
chr1	27106476	27106477	+
chr1	27106760	27106761	+
chr1	27106858	27106859	+
chr1	27106990	27106991	+
chr1	27107167	27107168	+
chr1	27121554	27121555	+
chr1	27124405	27124406	+
chr1	27651462	27651463	+
chr1	28176686	28176687	+
chr1	28176805	28176806	+
chr1	28176835	28176836	+
chr1	28212638	28212639	+
chr1	28213000	28213001	+
chr1	28607553	28607554	+
chr1	28661083	28661084	+
chr1	28661173	28661174	+
chr1	28661200	28661201	+
chr1	28661252	28661253	+
chr1	28661392	28661393	+
chr1	28864502	28864503	+
chr1	28865081	28865082	+
chr1	28865091	28865092	+
chr1	28904195	28904196	+
chr1	29041204	29041205	+
chr1	29069204	29069205	+
chr1	29069848	29069849	+
chr1	29069971	29069972	+
chr1	29069977	29069978	+
chr1	29314182	29314183	+
chr1	29446001	29446002	+
chr1	31837099	31837100	+
chr1	31837391	31837392	+
chr1	32482556	32482557	+
chr1	32508215	32508216	+
chr1	32636668	32636669	+
chr1	32641833	32641834	+
chr1	32646938	32646939	+
chr1	32660599	32660600	+
chr1	32716868	32716869	+
chr1	32751416	32751417	+
chr1	33292077	33292078	+
chr1	33765044	33765045	+
chr1	35578707	35578708	+
chr1	35578738	35578739	+
chr1	35579309	35579310	+
chr1	35579495	35579496	+
chr1	35579719	35579720	+
chr1	35580418	35580419	+
chr1	35580484	35580485	+
chr1	35580495	35580496	+
chr1	35580508	35580509	+
chr1	35580793	35580794	+
chr1	35824735	35824736	+
chr1	35824932	35824933	+
chr1	35885229	35885230	+
chr1	36319222	36319223	+
chr1	36321441	36321442	+
chr1	36321783	36321784	+
chr1	36521399	36521400	+
chr1	36521432	36521433	+
chr1	36555906	36555907	+
chr1	36555917	36555918	+
chr1	36556041	36556042	+
chr1	36558804	36558805	+
chr1	36754679	36754680	+
chr1	36754926	36754927	+
chr1	36769556	36769557	+
chr1	36769592	36769593	+
chr1	36769789	36769790	+
chr1	37941357	37941358	+
chr1	37948667	37948668	+
chr1	37948688	37948689	+
chr1	37948758	37948759	+
chr1	39734982	39734983	+
chr1	39797203	39797204	+
chr1	39797703	39797704	+
chr1	39798193	39798194	+
chr1	39798797	39798798	+
chr1	39798933	39798934	+
chr1	39800065	39800066	+
chr1	39800362	39800363	+
chr1	39800457	39800458	+
chr1	39800480	39800481	+
chr1	39800506	39800507	+
chr1	39801876	39801877	+
chr1	39801919	39801920	+
chr1	39801929	39801930	+
chr1	39851337	39851338	+
chr1	39851503	39851504	+
chr1	39853127	39853128	+
chr1	39853725	39853726	+
chr1	39854134	39854135	+
chr1	39854185	39854186	+
chr1	39854230	39854231	+
chr1	39878243	39878244	+
chr1	39951445	39951446	+
chr1	40701633	40701634	+
chr1	40701666	40701667	+
chr1	40701785	40701786	+
chr1	40701804	40701805	+
chr1	40701911	40701912	+
chr1	40702211	40702212	+
chr1	40702403	40702404	+
chr1	40702724	40702725	+
chr1	40703033	40703034	+
chr1	40703341	40703342	+
chr1	40703406	40703407	+
chr1	40703594	40703595	+
chr1	40704216	40704217	+
chr1	40704250	40704251	+
chr1	40704370	40704371	+
chr1	40704393	40704394	+
chr1	40704777	40704778	+
chr1	40704785	40704786	+
chr1	40705492	40705493	+
chr1	40705504	40705505	+
chr1	40705850	40705851	+
chr1	40705871	40705872	+
chr1	40705889	40705890	+
chr1	40705982	40705983	+
chr1	40706069	40706070	+
chr1	40758201	40758202	+
chr1	40758323	40758324	+
chr1	40854807	40854808	+
chr1	40854822	40854823	+
chr1	40928570	40928571	+
chr1	40928786	40928787	+
chr1	40928839	40928840	+
chr1	40980469	40980470	+
chr1	40980484	40980485	+
chr1	40980810	40980811	+
chr1	40980856	40980857	+
chr1	40981110	40981111	+
chr1	40981248	40981249	+
chr1	40981264	40981265	+
chr1	41012566	41012567	+
chr1	41012745	41012746	+
chr1	41012858	41012859	+
chr1	41013292	41013293	+
chr1	42925798	42925799	+
chr1	43240945	43240946	+
chr1	43308376	43308377	+
chr1	43916159	43916160	+
chr1	43917269	43917270	+
chr1	43917575	43917576	+
chr1	44170361	44170362	+
chr1	44435990	44435991	+
chr1	44438229	44438230	+
chr1	45284906	45284907	+
chr1	45808851	45808852	+
chr1	45808892	45808893	+
chr1	45809005	45809006	+
chr1	45809045	45809046	+
chr1	46083139	46083140	+
chr1	51736842	51736843	+
chr1	51736899	51736900	+
chr1	51983956	51983957	+
chr1	52253593	52253594	+
chr1	52883577	52883578	+
chr1	55207466	55207467	+
chr1	55207516	55207517	+
chr1	55207569	55207570	+
chr1	62905570	62905571	+
chr1	62910590	62910591	+
chr1	62910605	62910606	+
chr1	62910626	62910627	+
chr1	62910737	62910738	+
chr1	62910744	62910745	+
chr1	62916269	62916270	+
chr1	62916294	62916295	+
chr1	64125454	64125455	+
chr1	65157818	65157819	+
chr1	66838034	66838035	+
chr1	66838068	66838069	+
chr1	66838098	66838099	+
chr1	66838143	66838144	+
chr1	66838152	66838153	+
chr1	66838158	66838159	+
chr1	66838222	66838223	+
chr1	66838323	66838324	+
chr1	66838691	66838692	+
chr1	66838696	66838697	+
chr1	67450327	67450328	+
chr1	67450411	67450412	+
chr1	67450465	67450466	+
chr1	67450561	67450562	+
chr1	67861407	67861408	+
chr1	67862137	67862138	+
chr1	67896683	67896684	+
chr1	68153590	68153591	+
chr1	68153621	68153622	+
chr1	70716111	70716112	+
chr1	75198833	75198834	+
chr1	78444890	78444891	+
chr1	78478956	78478957	+
chr1	78481912	78481913	+
chr1	78481939	78481940	+
chr1	78481983	78481984	+
chr1	87208926	87208927	+
chr1	87570374	87570375	+
chr1	87810665	87810666	+
chr1	89299158	89299159	+
chr1	89299610	89299611	+
chr1	89299870	89299871	+
chr1	90048396	90048397	+
chr1	90048963	90048964	+
chr1	90049435	90049436	+
chr1	90049832	90049833	+
chr1	90049947	90049948	+
chr1	90058487	90058488	+
chr1	90058516	90058517	+
chr1	90178439	90178440	+
chr1	90178924	90178925	+
chr1	90179003	90179004	+
chr1	90179024	90179025	+
chr1	90179042	90179043	+
chr1	90179200	90179201	+
chr1	90179234	90179235	+
chr1	90179339	90179340	+
chr1	90179356	90179357	+
chr1	90180057	90180058	+
chr1	90180194	90180195	+
chr1	90180300	90180301	+
chr1	90180446	90180447	+
chr1	90180532	90180533	+
chr1	90180562	90180563	+
chr1	90399168	90399169	+
chr1	90399544	90399545	+
chr1	90399992	90399993	+
chr1	90400163	90400164	+
chr1	90400488	90400489	+
chr1	90400512	90400513	+
chr1	90400557	90400558	+
chr1	90400612	90400613	+
chr1	90400675	90400676	+
chr1	90400975	90400976	+
chr1	90400980	90400981	+
chr1	90401172	90401173	+
chr1	92646087	92646088	+
chr1	92649868	92649869	+
chr1	93602336	93602337	+
chr1	93602393	93602394	+
chr1	93602411	93602412	+
chr1	93602450	93602451	+
chr1	93602591	93602592	+
chr1	93603058	93603059	+
chr1	93812120	93812121	+
chr1	93812150	93812151	+
chr1	93812221	93812222	+
chr1	95709906	95709907	+
chr1	95709924	95709925	+
chr1	95710185	95710186	+
chr1	100547891	100547892	+
chr1	100614477	100614478	+
chr1	100983988	100983989	+
chr1	100984014	100984015	+
chr1	100985050	100985051	+
chr1	101704756	101704757	+
chr1	101704773	101704774	+
chr1	101705227	101705228	+
chr1	101705258	101705259	+
chr1	101705565	101705566	+
chr1	101705650	101705651	+
chr1	101706012	101706013	+
chr1	101706534	101706535	+
chr1	107600424	107600425	+
chr1	107600438	107600439	+
chr1	109178178	109178179	+
chr1	109242052	109242053	+
chr1	109242407	109242408	+
chr1	109757361	109757362	+
chr1	109757400	109757401	+
chr1	109757428	109757429	+
chr1	109757444	109757445	+
chr1	109780619	109780620	+
chr1	109780704	109780705	+
chr1	110033997	110033998	+
chr1	110034003	110034004	+
chr1	110034030	110034031	+
chr1	110135101	110135102	+
chr1	110135112	110135113	+
chr1	110135132	110135133	+
chr1	110137873	110137874	+
chr1	110471631	110471632	+
chr1	110471646	110471647	+
chr1	110471800	110471801	+
chr1	110471849	110471850	+
chr1	110472008	110472009	+
chr1	110596406	110596407	+
chr1	110596409	110596410	+
chr1	110596442	110596443	+
chr1	110596454	110596455	+
chr1	110596550	110596551	+
chr1	110882688	110882689	+
chr1	110883263	110883264	+
chr1	110883294	110883295	+
chr1	110883762	110883763	+
chr1	110884695	110884696	+
chr1	110884758	110884759	+
chr1	110884764	110884765	+
chr1	111216685	111216686	+
chr1	111442093	111442094	+
chr1	111690611	111690612	+
chr1	112020701	112020702	+
chr1	112020707	112020708	+
chr1	112020992	112020993	+
chr1	112021006	112021007	+
chr1	112021069	112021070	+
chr1	112308517	112308518	+
chr1	112308554	112308555	+
chr1	112308842	112308843	+
chr1	112308912	112308913	+
chr1	112309206	112309207	+
chr1	112309448	112309449	+
chr1	112309637	112309638	+
chr1	112309657	112309658	+
chr1	113161939	113161940	+
chr1	113243692	113243693	+
chr1	114454313	114454314	+
chr1	114483073	114483074	+
chr1	114483109	114483110	+
chr1	114483123	114483124	+
chr1	114483427	114483428	+
chr1	114483455	114483456	+
chr1	114483610	114483611	+
chr1	114483672	114483673	+
chr1	117297374	117297375	+
chr1	117297419	117297420	+
chr1	117311356	117311357	+
chr1	117311379	117311380	+
chr1	117311656	117311657	+
chr1	117602949	117602950	+
chr1	117617827	117617828	+
chr1	117617849	117617850	+
chr1	117618042	117618043	+
chr1	117618050	117618051	+
chr1	117618065	117618066	+
chr1	117624651	117624652	+
chr1	117910589	117910590	+
chr1	117910771	117910772	+
chr1	118065664	118065665	+
chr1	118065670	118065671	+
chr1	118065687	118065688	+
chr1	118166142	118166143	+
chr1	118166858	118166859	+
chr1	118166902	118166903	+
chr1	118502058	118502059	+
chr1	118502263	118502264	+
chr1	118502556	118502557	+
chr1	119715353	119715354	+
chr1	144934252	144934253	+
chr1	145522646	145522647	+
chr1	145522654	145522655	+
chr1	145688211	145688212	+
chr1	147091230	147091231	+
chr1	147096701	147096702	+
chr1	147096729	147096730	+
chr1	150131122	150131123	+
chr1	150131373	150131374	+
chr1	150131442	150131443	+
chr1	150131471	150131472	+
chr1	150131629	150131630	+
chr1	150131647	150131648	+
chr1	150131737	150131738	+
chr1	150131755	150131756	+
chr1	150266572	150266573	+
chr1	150280510	150280511	+
chr1	150280803	150280804	+
chr1	150337181	150337182	+
chr1	150444641	150444642	+
chr1	150444777	150444778	+
chr1	150445030	150445031	+
chr1	150445426	150445427	+
chr1	150479679	150479680	+
chr1	151007051	151007052	+
chr1	151131357	151131358	+
chr1	151131690	151131691	+
chr1	151131950	151131951	+
chr1	151132096	151132097	+
chr1	151220680	151220681	+
chr1	151260054	151260055	+
chr1	153617733	153617734	+
chr1	153617769	153617770	+
chr1	153633792	153633793	+
chr1	154243539	154243540	+
chr1	154321851	154321852	+
chr1	154321863	154321864	+
chr1	154437789	154437790	+
chr1	154437803	154437804	+
chr1	154437821	154437822	+
chr1	154437836	154437837	+
chr1	154437882	154437883	+
chr1	154438051	154438052	+
chr1	154438092	154438093	+
chr1	154961151	154961152	+
chr1	154987410	154987411	+
chr1	154988796	154988797	+
chr1	154988868	154988869	+
chr1	154988920	154988921	+
chr1	154989178	154989179	+
chr1	155110892	155110893	+
chr1	155708157	155708158	+
chr1	155838079	155838080	+
chr1	155838100	155838101	+
chr1	155838217	155838218	+
chr1	155852346	155852347	+
chr1	156170057	156170058	+
chr1	156170108	156170109	+
chr1	156170133	156170134	+
chr1	156170140	156170141	+
chr1	156180191	156180192	+
chr1	156182500	156182501	+
chr1	156698580	156698581	+
chr1	156756414	156756415	+
chr1	158931693	158931694	+
chr1	158931708	158931709	+
chr1	158931918	158931919	+
chr1	158933490	158933491	+
chr1	158935204	158935205	+
chr1	158937604	158937605	+
chr1	158938339	158938340	+
chr1	158990199	158990200	+
chr1	159752206	159752207	+
chr1	160328195	160328196	+
chr1	160723006	160723007	+
chr1	160723079	160723080	+
chr1	160723085	160723086	+
chr1	160723471	160723472	+
chr1	160723555	160723556	+
chr1	160723721	160723722	+
chr1	160723873	160723874	+
chr1	160724339	160724340	+
chr1	160769563	160769564	+
chr1	160797888	160797889	+
chr1	161088299	161088300	+
chr1	161128312	161128313	+
chr1	161128495	161128496	+
chr1	161496490	161496491	+
chr1	161726722	161726723	+
chr1	161857890	161857891	+
chr1	161928478	161928479	+
chr1	161928488	161928489	+
chr1	161928652	161928653	+
chr1	162569280	162569281	+
chr1	165877223	165877224	+
chr1	166818705	166818706	+
chr1	166818876	166818877	+
chr1	166818944	166818945	+
chr1	166818954	166818955	+
chr1	166819000	166819001	+
chr1	166819139	166819140	+
chr1	166819158	166819159	+
chr1	166819313	166819314	+
chr1	166822137	166822138	+
chr1	166822162	166822163	+
chr1	166822187	166822188	+
chr1	167385099	167385100	+
chr1	167385246	167385247	+
chr1	167385365	167385366	+
chr1	167674121	167674122	+
chr1	167674175	167674176	+
chr1	167674185	167674186	+
chr1	167674194	167674195	+
chr1	168169255	168169256	+
chr1	168211817	168211818	+
chr1	168212262	168212263	+
chr1	168550519	168550520	+
chr1	169346029	169346030	+
chr1	169654080	169654081	+
chr1	169654094	169654095	+
chr1	169660453	169660454	+
chr1	169676047	169676048	+
chr1	169676276	169676277	+
chr1	170508621	170508622	+
chr1	170521336	170521337	+
chr1	170521989	170521990	+
chr1	171501798	171501799	+
chr1	171501804	171501805	+
chr1	171501930	171501931	+
chr1	171501960	171501961	+
chr1	171509192	171509193	+
chr1	171509544	171509545	+
chr1	171510278	171510279	+
chr1	171510387	171510388	+
chr1	171510403	171510404	+
chr1	171560822	171560823	+
chr1	171560935	171560936	+
chr1	171765818	171765819	+
chr1	172558077	172558078	+
chr1	172558277	172558278	+
chr1	172558887	172558888	+
chr1	172579297	172579298	+
chr1	172579409	172579410	+
chr1	172634953	172634954	+
chr1	172635372	172635373	+
chr1	172635706	172635707	+
chr1	173703171	173703172	+
chr1	173759125	173759126	+
chr1	174927194	174927195	+
chr1	174963748	174963749	+
chr1	178885674	178885675	+
chr1	178885706	178885707	+
chr1	179041253	179041254	+
chr1	179041435	179041436	+
chr1	179041568	179041569	+
chr1	179041577	179041578	+
chr1	179322899	179322900	+
chr1	179886979	179886980	+
chr1	179887006	179887007	+
chr1	179887120	179887121	+
chr1	179887261	179887262	+
chr1	179887279	179887280	+
chr1	179887289	179887290	+
chr1	179887431	179887432	+
chr1	179887438	179887439	+
chr1	179965952	179965953	+
chr1	179966143	179966144	+
chr1	179966152	179966153	+
chr1	179989463	179989464	+
chr1	180062981	180062982	+
chr1	180063164	180063165	+
chr1	180063506	180063507	+
chr1	180063533	180063534	+
chr1	180080416	180080417	+
chr1	180080715	180080716	+
chr1	180080824	180080825	+
chr1	180080992	180080993	+
chr1	180081617	180081618	+
chr1	180853457	180853458	+
chr1	180853462	180853463	+
chr1	180853497	180853498	+
chr1	181024616	181024617	+
chr1	181024774	181024775	+
chr1	181058381	181058382	+
chr1	181058417	181058418	+
chr1	181058831	181058832	+
chr1	181058874	181058875	+
chr1	181058984	181058985	+
chr1	181058990	181058991	+
chr1	181059111	181059112	+
chr1	181059138	181059139	+
chr1	181059162	181059163	+
chr1	181059286	181059287	+
chr1	181059543	181059544	+
chr1	183522317	183522318	+
chr1	183522370	183522371	+
chr1	183895643	183895644	+
chr1	183895996	183895997	+
chr1	185069455	185069456	+
chr1	185069460	185069461	+
chr1	185143664	185143665	+
chr1	186388551	186388552	+
chr1	190386844	190386845	+
chr1	192548375	192548376	+
chr1	192548451	192548452	+
chr1	192548640	192548641	+
chr1	192548721	192548722	+
chr1	192780783	192780784	+
chr1	192780802	192780803	+
chr1	192780847	192780848	+
chr1	193038316	193038317	+
chr1	193054103	193054104	+
chr1	193060378	193060379	+
chr1	193060386	193060387	+
chr1	198289063	198289064	+
chr1	198290149	198290150	+
chr1	198649313	198649314	+
chr1	198649683	198649684	+
chr1	198725146	198725147	+
chr1	198725316	198725317	+
chr1	200827271	200827272	+
chr1	201845315	201845316	+
chr1	201845324	201845325	+
chr1	201845333	201845334	+
chr1	201845377	201845378	+
chr1	201847536	201847537	+
chr1	201848343	201848344	+
chr1	201848371	201848372	+
chr1	201938778	201938779	+
chr1	201938806	201938807	+
chr1	202288603	202288604	+
chr1	203257781	203257782	+
chr1	203276312	203276313	+
chr1	203276540	203276541	+
chr1	203276615	203276616	+
chr1	203276635	203276636	+
chr1	203276644	203276645	+
chr1	203276786	203276787	+
chr1	203652394	203652395	+
chr1	203708947	203708948	+
chr1	203709058	203709059	+
chr1	203709110	203709111	+
chr1	203709121	203709122	+
chr1	203743224	203743225	+
chr1	203743420	203743421	+
chr1	203743489	203743490	+
chr1	203743561	203743562	+
chr1	203743623	203743624	+
chr1	203743651	203743652	+
chr1	203743678	203743679	+
chr1	203743717	203743718	+
chr1	203743726	203743727	+
chr1	203743765	203743766	+
chr1	203744070	203744071	+
chr1	203766346	203766347	+
chr1	203767724	203767725	+
chr1	203767997	203767998	+
chr1	203768096	203768097	+
chr1	203768247	203768248	+
chr1	203768705	203768706	+
chr1	203769456	203769457	+
chr1	203769489	203769490	+
chr1	203821573	203821574	+
chr1	204518452	204518453	+
chr1	204518505	204518506	+
chr1	204518552	204518553	+
chr1	204518665	204518666	+
chr1	204518673	204518674	+
chr1	204520903	204520904	+
chr1	204597896	204597897	+
chr1	206730590	206730591	+
chr1	206760267	206760268	+
chr1	206760300	206760301	+
chr1	206760394	206760395	+
chr1	206760460	206760461	+
chr1	206760812	206760813	+
chr1	206762000	206762001	+
chr1	206762378	206762379	+
chr1	206906091	206906092	+
chr1	206906101	206906102	+
chr1	206906135	206906136	+
chr1	206906140	206906141	+
chr1	207538599	207538600	+
chr1	210010336	210010337	+
chr1	210024544	210024545	+
chr1	210024587	210024588	+
chr1	210024855	210024856	+
chr1	210024884	210024885	+
chr1	210025023	210025024	+
chr1	211487083	211487084	+
chr1	211487122	211487123	+
chr1	211487891	211487892	+
chr1	211545554	211545555	+
chr1	211545816	211545817	+
chr1	211545874	211545875	+
chr1	211545916	211545917	+
chr1	211545973	211545974	+
chr1	211546018	211546019	+
chr1	211546068	211546069	+
chr1	211546084	211546085	+
chr1	211546118	211546119	+
chr1	211547425	211547426	+
chr1	211547526	211547527	+
chr1	211547733	211547734	+
chr1	212502551	212502552	+
chr1	212502563	212502564	+
chr1	212792882	212792883	+
chr1	213414660	213414661	+
chr1	213414922	213414923	+
chr1	213415420	213415421	+
chr1	218504402	218504403	+
chr1	222800978	222800979	+
chr1	222801332	222801333	+
chr1	222801356	222801357	+
chr1	222801375	222801376	+
chr1	222802327	222802328	+
chr1	222803030	222803031	+
chr1	222803039	222803040	+
chr1	222803326	222803327	+
chr1	222838929	222838930	+
chr1	222838968	222838969	+
chr1	223179074	223179075	+
chr1	223945442	223945443	+
chr1	223962610	223962611	+
chr1	223963341	223963342	+
chr1	224345166	224345167	+
chr1	224345222	224345223	+
chr1	224345259	224345260	+
chr1	224345381	224345382	+
chr1	224345407	224345408	+
chr1	224345565	224345566	+
chr1	224345592	224345593	+
chr1	224345965	224345966	+
chr1	224377389	224377390	+
chr1	224377437	224377438	+
chr1	224380061	224380062	+
chr1	224380213	224380214	+
chr1	227935808	227935809	+
chr1	227968701	227968702	+
chr1	228285679	228285680	+
chr1	228328902	228328903	+
chr1	228362999	228363000	+
chr1	228363043	228363044	+
chr1	228363054	228363055	+
chr1	228385397	228385398	+
chr1	228385403	228385404	+
chr1	228509648	228509649	+
chr1	228509681	228509682	+
chr1	228548379	228548380	+
chr1	228548598	228548599	+
chr1	228682054	228682055	+
chr1	229771011	229771012	+
chr1	229771161	229771162	+
chr1	229771599	229771600	+
chr1	229771692	229771693	+
chr1	229771745	229771746	+
chr1	229772014	229772015	+
chr1	229772029	229772030	+
chr1	229772057	229772058	+
chr1	229772061	229772062	+
chr1	229772412	229772413	+
chr1	229772517	229772518	+
chr1	229772555	229772556	+
chr1	229772664	229772665	+
chr1	229772954	229772955	+
chr1	229794988	229794989	+
chr1	229795013	229795014	+
chr1	230415355	230415356	+
chr1	230415489	230415490	+
chr1	230415795	230415796	+
chr1	230829188	230829189	+
chr1	230829366	230829367	+
chr1	231136139	231136140	+
chr1	231403571	231403572	+
chr1	231403594	231403595	+
chr1	231488860	231488861	+
chr1	231489054	231489055	+
chr1	234519617	234519618	+
chr1	234519625	234519626	+
chr1	235492697	235492698	+
chr1	235492886	235492887	+
chr1	236371479	236371480	+
chr1	236646296	236646297	+
chr1	236647589	236647590	+
chr1	236647630	236647631	+
chr1	236648029	236648030	+
chr1	236648402	236648403	+
chr1	236714640	236714641	+
chr1	236714997	236714998	+
chr1	236715071	236715072	+
chr1	236715179	236715180	+
chr1	237061023	237061024	+
chr1	237061210	237061211	+
chr1	237061331	237061332	+
chr1	237061354	237061355	+
chr1	237061362	237061363	+
chr1	237061477	237061478	+
chr1	244217275	244217276	+
chr1	244217284	244217285	+
chr1	244217626	244217627	+
chr1	244217905	244217906	+
chr1	244217968	244217969	+
chr1	244217981	244217982	+
chr1	244218091	244218092	+
chr1	244218325	244218326	+
chr1	244218354	244218355	+
chr1	244218393	244218394	+
chr1	244218636	244218637	+
chr1	244218659	244218660	+
chr1	244219987	244219988	+
chr1	244220008	244220009	+
chr1	244869116	244869117	+
chr1	246755017	246755018	+
chr1	246810974	246810975	+
chr1	246811007	246811008	+
chr1	246829100	246829101	+
chr1	246829133	246829134	+
chr1	246829255	246829256	+
chr1	246829315	246829316	+
chr1	247496573	247496574	+
chr1	247582077	247582078	+
chr1	247582187	247582188	+
chr1	247587469	247587470	+
chr1	247587679	247587680	+
chr1	247588007	247588008	+
chr1	247588435	247588436	+
chr1	247588687	247588688	+
chr1	247588729	247588730	+
chr1	249142255	249142256	+
chr1	249142446	249142447	+
chr1	249211155	249211156	+
chr1	249211917	249211918	+
chr1	249212115	249212116	+
chr10	199215	199216	+
chr10	294897	294898	+
chr10	1063156	1063157	+
chr10	1063259	1063260	+
chr10	1063269	1063270	+
chr10	1089796	1089797	+
chr10	3165612	3165613	+
chr10	3166430	3166431	+
chr10	3166515	3166516	+
chr10	3182861	3182862	+
chr10	3188243	3188244	+
chr10	3188290	3188291	+
chr10	3188830	3188831	+
chr10	5781874	5781875	+
chr10	5781925	5781926	+
chr10	5781961	5781962	+
chr10	5782091	5782092	+
chr10	5782118	5782119	+
chr10	5788224	5788225	+
chr10	5788439	5788440	+
chr10	5790071	5790072	+
chr10	5791182	5791183	+
chr10	5791301	5791302	+
chr10	5791338	5791339	+
chr10	5791665	5791666	+
chr10	5810818	5810819	+
chr10	5948092	5948093	+
chr10	5948104	5948105	+
chr10	6157623	6157624	+
chr10	6157635	6157636	+
chr10	6158702	6158703	+
chr10	6274991	6274992	+
chr10	6275366	6275367	+
chr10	6275667	6275668	+
chr10	6325765	6325766	+
chr10	6377703	6377704	+
chr10	6389600	6389601	+
chr10	6389613	6389614	+
chr10	6389738	6389739	+
chr10	6390014	6390015	+
chr10	6392359	6392360	+
chr10	6392903	6392904	+
chr10	6392967	6392968	+
chr10	6392994	6392995	+
chr10	6535009	6535010	+
chr10	6625871	6625872	+
chr10	6626042	6626043	+
chr10	6654013	6654014	+
chr10	6654083	6654084	+
chr10	6654257	6654258	+
chr10	6658168	6658169	+
chr10	6660208	6660209	+
chr10	8006286	8006287	+
chr10	8006494	8006495	+
chr10	8006538	8006539	+
chr10	8006865	8006866	+
chr10	8007118	8007119	+
chr10	8007293	8007294	+
chr10	8116221	8116222	+
chr10	11235305	11235306	+
chr10	11805712	11805713	+
chr10	12445544	12445545	+
chr10	13672363	13672364	+
chr10	13672373	13672374	+
chr10	13672394	13672395	+
chr10	13672689	13672690	+
chr10	13717078	13717079	+
chr10	14884712	14884713	+
chr10	14885709	14885710	+
chr10	14888754	14888755	+
chr10	14939007	14939008	+
chr10	15145451	15145452	+
chr10	15145461	15145462	+
chr10	15145941	15145942	+
chr10	15145973	15145974	+
chr10	15145978	15145979	+
chr10	15145995	15145996	+
chr10	15146075	15146076	+
chr10	17756894	17756895	+
chr10	17757082	17757083	+
chr10	18948337	18948338	+
chr10	18964144	18964145	+
chr10	18964183	18964184	+
chr10	18964189	18964190	+
chr10	18964629	18964630	+
chr10	22541183	22541184	+
chr10	22541605	22541606	+
chr10	22618219	22618220	+
chr10	22618244	22618245	+
chr10	22618422	22618423	+
chr10	22618456	22618457	+
chr10	22618641	22618642	+
chr10	23728933	23728934	+
chr10	23728938	23728939	+
chr10	23729675	23729676	+
chr10	23729735	23729736	+
chr10	23729761	23729762	+
chr10	23729898	23729899	+
chr10	27459033	27459034	+
chr10	27459096	27459097	+
chr10	27459479	27459480	+
chr10	27459503	27459504	+
chr10	27459894	27459895	+
chr10	27826980	27826981	+
chr10	28884765	28884766	+
chr10	28908571	28908572	+
chr10	28908621	28908622	+
chr10	30749792	30749793	+
chr10	30823606	30823607	+
chr10	30823629	30823630	+
chr10	30823657	30823658	+
chr10	31755602	31755603	+
chr10	31755642	31755643	+
chr10	31756596	31756597	+
chr10	31757654	31757655	+
chr10	31757901	31757902	+
chr10	31765412	31765413	+
chr10	31766096	31766097	+
chr10	31766194	31766195	+
chr10	31766620	31766621	+
chr10	31766943	31766944	+
chr10	31767100	31767101	+
chr10	31767124	31767125	+
chr10	31767134	31767135	+
chr10	31809267	31809268	+
chr10	31809279	31809280	+
chr10	31809304	31809305	+
chr10	31809818	31809819	+
chr10	31810568	31810569	+
chr10	31810616	31810617	+
chr10	31815663	31815664	+
chr10	31815901	31815902	+
chr10	31816930	31816931	+
chr10	31816954	31816955	+
chr10	35448656	35448657	+
chr10	35448736	35448737	+
chr10	35484058	35484059	+
chr10	35500258	35500259	+
chr10	35500264	35500265	+
chr10	35500269	35500270	+
chr10	35500398	35500399	+
chr10	35500740	35500741	+
chr10	35500747	35500748	+
chr10	35859388	35859389	+
chr10	38406826	38406827	+
chr10	38407957	38407958	+
chr10	43326664	43326665	+
chr10	43650532	43650533	+
chr10	43654202	43654203	+
chr10	43678953	43678954	+
chr10	43977610	43977611	+
chr10	45498950	45498951	+
chr10	45499404	45499405	+
chr10	45499431	45499432	+
chr10	45500338	45500339	+
chr10	45500378	45500379	+
chr10	45500425	45500426	+
chr10	45500457	45500458	+
chr10	60047404	60047405	+
chr10	60128676	60128677	+
chr10	60128701	60128702	+
chr10	60154936	60154937	+
chr10	60154973	60154974	+
chr10	63812815	63812816	+
chr10	63812913	63812914	+
chr10	63813520	63813521	+
chr10	63850650	63850651	+
chr10	63850904	63850905	+
chr10	63851227	63851228	+
chr10	63851234	63851235	+
chr10	63851384	63851385	+
chr10	63851657	63851658	+
chr10	63851774	63851775	+
chr10	63851800	63851801	+
chr10	63852067	63852068	+
chr10	63852167	63852168	+
chr10	63852235	63852236	+
chr10	63853173	63853174	+
chr10	63853274	63853275	+
chr10	63853301	63853302	+
chr10	64565156	64565157	+
chr10	64565387	64565388	+
chr10	64565405	64565406	+
chr10	64565435	64565436	+
chr10	64565474	64565475	+
chr10	64565582	64565583	+
chr10	64565887	64565888	+
chr10	64914206	64914207	+
chr10	69672314	69672315	+
chr10	69672712	69672713	+
chr10	69676260	69676261	+
chr10	69676307	69676308	+
chr10	69676327	69676328	+
chr10	70719733	70719734	+
chr10	70742626	70742627	+
chr10	70847841	70847842	+
chr10	70847901	70847902	+
chr10	70863835	70863836	+
chr10	70968652	70968653	+
chr10	70968707	70968708	+
chr10	70968717	70968718	+
chr10	70968728	70968729	+
chr10	70968740	70968741	+
chr10	73532304	73532305	+
chr10	73992926	73992927	+
chr10	74034990	74034991	+
chr10	74034995	74034996	+
chr10	74035031	74035032	+
chr10	75000921	75000922	+
chr10	75530806	75530807	+
chr10	75531468	75531469	+
chr10	75533095	75533096	+
chr10	75533098	75533099	+
chr10	75533251	75533252	+
chr10	75538829	75538830	+
chr10	75539366	75539367	+
chr10	75542929	75542930	+
chr10	75877909	75877910	+
chr10	75878102	75878103	+
chr10	75910978	75910979	+
chr10	76602941	76602942	+
chr10	76602965	76602966	+
chr10	76735464	76735465	+
chr10	76788391	76788392	+
chr10	76789008	76789009	+
chr10	76790038	76790039	+
chr10	76790317	76790318	+
chr10	76790426	76790427	+
chr10	76790453	76790454	+
chr10	76790490	76790491	+
chr10	76790535	76790536	+
chr10	76790715	76790716	+
chr10	76790737	76790738	+
chr10	76791069	76791070	+
chr10	76910377	76910378	+
chr10	76910399	76910400	+
chr10	76910476	76910477	+
chr10	76910608	76910609	+
chr10	76910655	76910656	+
chr10	76910702	76910703	+
chr10	81113939	81113940	+
chr10	81113969	81113970	+
chr10	82192032	82192033	+
chr10	82192037	82192038	+
chr10	82277962	82277963	+
chr10	82277993	82277994	+
chr10	82281757	82281758	+
chr10	85976110	85976111	+
chr10	86131804	86131805	+
chr10	86131880	86131881	+
chr10	86131898	86131899	+
chr10	86131905	86131906	+
chr10	86132045	86132046	+
chr10	86273502	86273503	+
chr10	86273517	86273518	+
chr10	86273845	86273846	+
chr10	86273851	86273852	+
chr10	89312228	89312229	+
chr10	89725269	89725270	+
chr10	91067216	91067217	+
chr10	91099358	91099359	+
chr10	91177825	91177826	+
chr10	91178031	91178032	+
chr10	91178178	91178179	+
chr10	91497288	91497289	+
chr10	91498050	91498051	+
chr10	91498092	91498093	+
chr10	91498111	91498112	+
chr10	92930028	92930029	+
chr10	92930162	92930163	+
chr10	93038144	93038145	+
chr10	93038155	93038156	+
chr10	95660860	95660861	+
chr10	97817961	97817962	+
chr10	97916309	97916310	+
chr10	97916316	97916317	+
chr10	97916545	97916546	+
chr10	97916585	97916586	+
chr10	97916617	97916618	+
chr10	97916626	97916627	+
chr10	97916915	97916916	+
chr10	97917008	97917009	+
chr10	97917514	97917515	+
chr10	97917540	97917541	+
chr10	97917547	97917548	+
chr10	97918203	97918204	+
chr10	97918253	97918254	+
chr10	97918477	97918478	+
chr10	97919085	97919086	+
chr10	97919755	97919756	+
chr10	97919826	97919827	+
chr10	97919850	97919851	+
chr10	97919872	97919873	+
chr10	97919880	97919881	+
chr10	97919905	97919906	+
chr10	97920193	97920194	+
chr10	98715342	98715343	+
chr10	98715417	98715418	+
chr10	98716161	98716162	+
chr10	98743612	98743613	+
chr10	98743635	98743636	+
chr10	99080501	99080502	+
chr10	99216780	99216781	+
chr10	99216843	99216844	+
chr10	99519320	99519321	+
chr10	99519783	99519784	+
chr10	99968138	99968139	+
chr10	99968154	99968155	+
chr10	99968230	99968231	+
chr10	99968284	99968285	+
chr10	99968430	99968431	+
chr10	99969333	99969334	+
chr10	100004046	100004047	+
chr10	101515593	101515594	+
chr10	102684057	102684058	+
chr10	102747445	102747446	+
chr10	102747725	102747726	+
chr10	102749106	102749107	+
chr10	102753149	102753150	+
chr10	103827551	103827552	+
chr10	103827606	103827607	+
chr10	103827643	103827644	+
chr10	103899757	103899758	+
chr10	103899880	103899881	+
chr10	103899931	103899932	+
chr10	103900617	103900618	+
chr10	103906632	103906633	+
chr10	103906820	103906821	+
chr10	103906911	103906912	+
chr10	103906919	103906920	+
chr10	104182749	104182750	+
chr10	104215840	104215841	+
chr10	104389987	104389988	+
chr10	104402947	104402948	+
chr10	104402987	104402988	+
chr10	104403024	104403025	+
chr10	104417752	104417753	+
chr10	104417781	104417782	+
chr10	104572678	104572679	+
chr10	104573050	104573051	+
chr10	104573141	104573142	+
chr10	104574155	104574156	+
chr10	104575199	104575200	+
chr10	104836839	104836840	+
chr10	105184980	105184981	+
chr10	105185086	105185087	+
chr10	105727483	105727484	+
chr10	105762132	105762133	+
chr10	105762451	105762452	+
chr10	105763135	105763136	+
chr10	105785357	105785358	+
chr10	105785388	105785389	+
chr10	111878524	111878525	+
chr10	111893492	111893493	+
chr10	112270249	112270250	+
chr10	112270335	112270336	+
chr10	112270830	112270831	+
chr10	112270859	112270860	+
chr10	112641155	112641156	+
chr10	112724144	112724145	+
chr10	112724248	112724249	+
chr10	112724321	112724322	+
chr10	112724342	112724343	+
chr10	112724432	112724433	+
chr10	112724482	112724483	+
chr10	112724496	112724497	+
chr10	112724563	112724564	+
chr10	112724655	112724656	+
chr10	112771613	112771614	+
chr10	114187895	114187896	+
chr10	114187912	114187913	+
chr10	114352033	114352034	+
chr10	114577280	114577281	+
chr10	115489908	115489909	+
chr10	115614455	115614456	+
chr10	115668989	115668990	+
chr10	116621330	116621331	+
chr10	116621422	116621423	+
chr10	116734948	116734949	+
chr10	121436070	121436071	+
chr10	121436815	121436816	+
chr10	121436822	121436823	+
chr10	121437111	121437112	+
chr10	121700248	121700249	+
chr10	121700264	121700265	+
chr10	121700295	121700296	+
chr10	124189316	124189317	+
chr10	124189349	124189350	+
chr10	124189416	124189417	+
chr10	124647925	124647926	+
chr10	124649275	124649276	+
chr10	124649328	124649329	+
chr10	124650202	124650203	+
chr10	124657521	124657522	+
chr10	124816435	124816436	+
chr10	124816621	124816622	+
chr10	124817106	124817107	+
chr10	126523502	126523503	+
chr10	126523525	126523526	+
chr10	126631164	126631165	+
chr10	126631445	126631446	+
chr10	126631521	126631522	+
chr10	126631729	126631730	+
chr10	126631804	126631805	+
chr10	126673388	126673389	+
chr10	126673574	126673575	+
chr10	126673697	126673698	+
chr10	126673741	126673742	+
chr10	126673759	126673760	+
chr10	126673778	126673779	+
chr10	126673798	126673799	+
chr10	126674408	126674409	+
chr10	127524857	127524858	+
chr10	127524916	127524917	+
chr10	127524922	127524923	+
chr10	133761968	133761969	+
chr10	133763704	133763705	+
chr10	133764485	133764486	+
chr10	133769339	133769340	+
chr10	133769363	133769364	+
chr10	133769405	133769406	+
chr10	133769435	133769436	+
chr10	133769469	133769470	+
chr10	133769513	133769514	+
chr10	133769699	133769700	+
chr10	133787148	133787149	+
chr10	135126344	135126345	+
chr10	135126355	135126356	+
chr10	135126373	135126374	+
chr10	135126566	135126567	+
chr10	135235948	135235949	+
chr11	208421	208422	+
chr11	209854	209855	+
chr11	214561	214562	+
chr11	214799	214800	+
chr11	252727	252728	+
chr11	280386	280387	+
chr11	281125	281126	+
chr11	281277	281278	+
chr11	281294	281295	+
chr11	281331	281332	+
chr11	281482	281483	+
chr11	281697	281698	+
chr11	281740	281741	+
chr11	282122	282123	+
chr11	288263	288264	+
chr11	289535	289536	+
chr11	291810	291811	+
chr11	294755	294756	+
chr11	294916	294917	+
chr11	294987	294988	+
chr11	295155	295156	+
chr11	295212	295213	+
chr11	295241	295242	+
chr11	295267	295268	+
chr11	295295	295296	+
chr11	298947	298948	+
chr11	299175	299176	+
chr11	314036	314037	+
chr11	314145	314146	+
chr11	506800	506801	+
chr11	609309	609310	+
chr11	609360	609361	+
chr11	1010879	1010880	+
chr11	1618873	1618874	+
chr11	1618877	1618878	+
chr11	1958676	1958677	+
chr11	2323254	2323255	+
chr11	2337189	2337190	+
chr11	2423966	2423967	+
chr11	2424449	2424450	+
chr11	2424833	2424834	+
chr11	3877541	3877542	+
chr11	5717821	5717822	+
chr11	5718045	5718046	+
chr11	6503420	6503421	+
chr11	6503486	6503487	+
chr11	6503502	6503503	+
chr11	6503511	6503512	+
chr11	6516146	6516147	+
chr11	6578917	6578918	+
chr11	6579651	6579652	+
chr11	6587925	6587926	+
chr11	8021828	8021829	+
chr11	8021838	8021839	+
chr11	9466868	9466869	+
chr11	10328587	10328588	+
chr11	10527508	10527509	+
chr11	10800363	10800364	+
chr11	11964144	11964145	+
chr11	11964168	11964169	+
chr11	11964218	11964219	+
chr11	11964359	11964360	+
chr11	11964380	11964381	+
chr11	11964459	11964460	+
chr11	11964520	11964521	+
chr11	11977595	11977596	+
chr11	11977828	11977829	+
chr11	11978004	11978005	+
chr11	11978198	11978199	+
chr11	14665307	14665308	+
chr11	14885336	14885337	+
chr11	14885719	14885720	+
chr11	14891321	14891322	+
chr11	14891399	14891400	+
chr11	14891410	14891411	+
chr11	14891549	14891550	+
chr11	14892320	14892321	+
chr11	14892345	14892346	+
chr11	14912837	14912838	+
chr11	14913063	14913064	+
chr11	14913094	14913095	+
chr11	17371095	17371096	+
chr11	17402732	17402733	+
chr11	17402783	17402784	+
chr11	17402809	17402810	+
chr11	17402988	17402989	+
chr11	17403040	17403041	+
chr11	18387526	18387527	+
chr11	18387599	18387600	+
chr11	18387713	18387714	+
chr11	18387737	18387738	+
chr11	18388000	18388001	+
chr11	18428944	18428945	+
chr11	18723724	18723725	+
chr11	19197690	19197691	+
chr11	30352582	30352583	+
chr11	32953512	32953513	+
chr11	33095965	33095966	+
chr11	33308178	33308179	+
chr11	33375006	33375007	+
chr11	34167810	34167811	+
chr11	34170797	34170798	+
chr11	34181034	34181035	+
chr11	35222368	35222369	+
chr11	35222555	35222556	+
chr11	35222673	35222674	+
chr11	35222865	35222866	+
chr11	35226255	35226256	+
chr11	35250860	35250861	+
chr11	35250919	35250920	+
chr11	35250924	35250925	+
chr11	35250943	35250944	+
chr11	35250950	35250951	+
chr11	36484200	36484201	+
chr11	36484222	36484223	+
chr11	43346707	43346708	+
chr11	43361109	43361110	+
chr11	43362230	43362231	+
chr11	43362999	43363000	+
chr11	43363007	43363008	+
chr11	44265838	44265839	+
chr11	44265874	44265875	+
chr11	44266186	44266187	+
chr11	44266293	44266294	+
chr11	44640962	44640963	+
chr11	45249920	45249921	+
chr11	45832992	45832993	+
chr11	45833256	45833257	+
chr11	46694036	46694037	+
chr11	46726493	46726494	+
chr11	47593157	47593158	+
chr11	48158686	48158687	+
chr11	48158707	48158708	+
chr11	57426995	57426996	+
chr11	57428412	57428413	+
chr11	57428936	57428937	+
chr11	57428986	57428987	+
chr11	57429003	57429004	+
chr11	57429018	57429019	+
chr11	57429050	57429051	+
chr11	57429104	57429105	+
chr11	57439538	57439539	+
chr11	57439574	57439575	+
chr11	57439716	57439717	+
chr11	57439880	57439881	+
chr11	57439894	57439895	+
chr11	57439963	57439964	+
chr11	57467601	57467602	+
chr11	57467723	57467724	+
chr11	57467751	57467752	+
chr11	58384793	58384794	+
chr11	58385190	58385191	+
chr11	58385213	58385214	+
chr11	58385238	58385239	+
chr11	58919351	58919352	+
chr11	58919369	58919370	+
chr11	58919406	58919407	+
chr11	58919664	58919665	+
chr11	58920204	58920205	+
chr11	58920228	58920229	+
chr11	58920396	58920397	+
chr11	58920408	58920409	+
chr11	58920424	58920425	+
chr11	58920487	58920488	+
chr11	60617999	60618000	+
chr11	60618478	60618479	+
chr11	60886887	60886888	+
chr11	60893868	60893869	+
chr11	61165879	61165880	+
chr11	61165928	61165929	+
chr11	61213466	61213467	+
chr11	61213588	61213589	+
chr11	62439757	62439758	+
chr11	62505882	62505883	+
chr11	62554310	62554311	+
chr11	62554337	62554338	+
chr11	62656256	62656257	+
chr11	63313890	63313891	+
chr11	63313895	63313896	+
chr11	63525828	63525829	+
chr11	63676623	63676624	+
chr11	63676671	63676672	+
chr11	64005977	64005978	+
chr11	64006040	64006041	+
chr11	64006186	64006187	+
chr11	64107676	64107677	+
chr11	64112012	64112013	+
chr11	64112024	64112025	+
chr11	64112037	64112038	+
chr11	64112077	64112078	+
chr11	64117320	64117321	+
chr11	64124964	64124965	+
chr11	64893435	64893436	+
chr11	64893464	64893465	+
chr11	64979130	64979131	+
chr11	64979356	64979357	+
chr11	64979367	64979368	+
chr11	65179426	65179427	+
chr11	65191413	65191414	+
chr11	65191878	65191879	+
chr11	65192019	65192020	+
chr11	65192060	65192061	+
chr11	65223974	65223975	+
chr11	65223983	65223984	+
chr11	65223995	65223996	+
chr11	65266836	65266837	+
chr11	65267135	65267136	+
chr11	65267143	65267144	+
chr11	65267645	65267646	+
chr11	65267665	65267666	+
chr11	65267746	65267747	+
chr11	65267808	65267809	+
chr11	65267842	65267843	+
chr11	65267951	65267952	+
chr11	65268056	65268057	+
chr11	65268288	65268289	+
chr11	65270248	65270249	+
chr11	65270275	65270276	+
chr11	65273619	65273620	+
chr11	65337951	65337952	+
chr11	65349193	65349194	+
chr11	65386059	65386060	+
chr11	65386264	65386265	+
chr11	65386294	65386295	+
chr11	65404468	65404469	+
chr11	65404518	65404519	+
chr11	65404560	65404561	+
chr11	65486626	65486627	+
chr11	65486679	65486680	+
chr11	65486690	65486691	+
chr11	65486761	65486762	+
chr11	65658927	65658928	+
chr11	65658935	65658936	+
chr11	65658941	65658942	+
chr11	65659059	65659060	+
chr11	66015354	66015355	+
chr11	66021109	66021110	+
chr11	66023114	66023115	+
chr11	66023127	66023128	+
chr11	66407683	66407684	+
chr11	66411061	66411062	+
chr11	66433365	66433366	+
chr11	66886997	66886998	+
chr11	66953606	66953607	+
chr11	66999179	66999180	+
chr11	66999209	66999210	+
chr11	66999234	66999235	+
chr11	67017937	67017938	+
chr11	67024605	67024606	+
chr11	67024835	67024836	+
chr11	67165065	67165066	+
chr11	67165842	67165843	+
chr11	67173760	67173761	+
chr11	67177320	67177321	+
chr11	68703878	68703879	+
chr11	68707082	68707083	+
chr11	68855527	68855528	+
chr11	70052514	70052515	+
chr11	70052860	70052861	+
chr11	70052972	70052973	+
chr11	70229751	70229752	+
chr11	71187523	71187524	+
chr11	71187528	71187529	+
chr11	71187553	71187554	+
chr11	71707403	71707404	+
chr11	73106618	73106619	+
chr11	73123489	73123490	+
chr11	73123653	73123654	+
chr11	73372896	73372897	+
chr11	73373040	73373041	+
chr11	74351774	74351775	+
chr11	74547175	74547176	+
chr11	74547420	74547421	+
chr11	74547543	74547544	+
chr11	74553267	74553268	+
chr11	74631111	74631112	+
chr11	74631127	74631128	+
chr11	74631131	74631132	+
chr11	74717139	74717140	+
chr11	74717950	74717951	+
chr11	75851855	75851856	+
chr11	75851862	75851863	+
chr11	75852314	75852315	+
chr11	75852585	75852586	+
chr11	76255350	76255351	+
chr11	76261128	76261129	+
chr11	76261246	76261247	+
chr11	76261299	76261300	+
chr11	82868457	82868458	+
chr11	82876897	82876898	+
chr11	82876932	82876933	+
chr11	82878611	82878612	+
chr11	82878659	82878660	+
chr11	82878669	82878670	+
chr11	82879638	82879639	+
chr11	82879764	82879765	+
chr11	82880572	82880573	+
chr11	82880823	82880824	+
chr11	82880937	82880938	+
chr11	82895790	82895791	+
chr11	82924232	82924233	+
chr11	82924479	82924480	+
chr11	82924488	82924489	+
chr11	85347255	85347256	+
chr11	85347295	85347296	+
chr11	85347325	85347326	+
chr11	85955971	85955972	+
chr11	86056773	86056774	+
chr11	93460620	93460621	+
chr11	93914221	93914222	+
chr11	93914266	93914267	+
chr11	93914487	93914488	+
chr11	93914686	93914687	+
chr11	93914947	93914948	+
chr11	93918461	93918462	+
chr11	94231334	94231335	+
chr11	94231774	94231775	+
chr11	94231781	94231782	+
chr11	94231805	94231806	+
chr11	94801272	94801273	+
chr11	94801529	94801530	+
chr11	94803191	94803192	+
chr11	94803561	94803562	+
chr11	94803569	94803570	+
chr11	94803674	94803675	+
chr11	94803919	94803920	+
chr11	94803929	94803930	+
chr11	94865616	94865617	+
chr11	95558285	95558286	+
chr11	95564243	95564244	+
chr11	95564317	95564318	+
chr11	96124051	96124052	+
chr11	96124260	96124261	+
chr11	96124352	96124353	+
chr11	96124933	96124934	+
chr11	96125008	96125009	+
chr11	96125092	96125093	+
chr11	96125291	96125292	+
chr11	96125321	96125322	+
chr11	96125336	96125337	+
chr11	102195302	102195303	+
chr11	102195326	102195327	+
chr11	102195783	102195784	+
chr11	102195911	102195912	+
chr11	102195920	102195921	+
chr11	102206833	102206834	+
chr11	102206853	102206854	+
chr11	102220608	102220609	+
chr11	102220678	102220679	+
chr11	102220692	102220693	+
chr11	102220709	102220710	+
chr11	102221104	102221105	+
chr11	102239180	102239181	+
chr11	107975126	107975127	+
chr11	107975202	107975203	+
chr11	108593928	108593929	+
chr11	110333283	110333284	+
chr11	111431022	111431023	+
chr11	111594786	111594787	+
chr11	111595589	111595590	+
chr11	111953627	111953628	+
chr11	111953635	111953636	+
chr11	112114984	112114985	+
chr11	113269755	113269756	+
chr11	113270572	113270573	+
chr11	113934115	113934116	+
chr11	113934632	113934633	+
chr11	114278528	114278529	+
chr11	117038293	117038294	+
chr11	117283013	117283014	+
chr11	117283031	117283032	+
chr11	117869652	117869653	+
chr11	117869785	117869786	+
chr11	117869829	117869830	+
chr11	117870160	117870161	+
chr11	117870630	117870631	+
chr11	117870648	117870649	+
chr11	118267133	118267134	+
chr11	118342592	118342593	+
chr11	118342920	118342921	+
chr11	118343719	118343720	+
chr11	118344700	118344701	+
chr11	118344718	118344719	+
chr11	118373605	118373606	+
chr11	118373641	118373642	+
chr11	118373921	118373922	+
chr11	118374604	118374605	+
chr11	118375134	118375135	+
chr11	118375167	118375168	+
chr11	118375476	118375477	+
chr11	118375533	118375534	+
chr11	118375565	118375566	+
chr11	118375606	118375607	+
chr11	118375866	118375867	+
chr11	118376017	118376018	+
chr11	118376036	118376037	+
chr11	118376915	118376916	+
chr11	118377097	118377098	+
chr11	118392793	118392794	+
chr11	118393066	118393067	+
chr11	118396402	118396403	+
chr11	118397418	118397419	+
chr11	118471577	118471578	+
chr11	118881324	118881325	+
chr11	118952367	118952368	+
chr11	119170387	119170388	+
chr11	119205766	119205767	+
chr11	119207267	119207268	+
chr11	120350782	120350783	+
chr11	120957804	120957805	+
chr11	120957840	120957841	+
chr11	121178212	121178213	+
chr11	121504114	121504115	+
chr11	121504127	121504128	+
chr11	121504137	121504138	+
chr11	122680762	122680763	+
chr11	122709225	122709226	+
chr11	122722698	122722699	+
chr11	122722736	122722737	+
chr11	122742277	122742278	+
chr11	122805617	122805618	+
chr11	124502180	124502181	+
chr11	125769651	125769652	+
chr11	125769922	125769923	+
chr11	126163917	126163918	+
chr11	128563987	128563988	+
chr11	128680401	128680402	+
chr11	128680457	128680458	+
chr11	128680461	128680462	+
chr11	128680509	128680510	+
chr11	128680521	128680522	+
chr11	128680560	128680561	+
chr11	128680945	128680946	+
chr11	128680955	128680956	+
chr11	134019272	134019273	+
chr12	862921	862922	+
chr12	863430	863431	+
chr12	863591	863592	+
chr12	1005484	1005485	+
chr12	1017949	1017950	+
chr12	1017966	1017967	+
chr12	1019173	1019174	+
chr12	1019218	1019219	+
chr12	1023460	1023461	+
chr12	1024770	1024771	+
chr12	1136995	1136996	+
chr12	1192419	1192420	+
chr12	1192548	1192549	+
chr12	1599701	1599702	+
chr12	1603380	1603381	+
chr12	1895391	1895392	+
chr12	1897086	1897087	+
chr12	2997223	2997224	+
chr12	2997492	2997493	+
chr12	2998413	2998414	+
chr12	4398565	4398566	+
chr12	4398969	4398970	+
chr12	4409578	4409579	+
chr12	4409650	4409651	+
chr12	4461718	4461719	+
chr12	4461794	4461795	+
chr12	4461816	4461817	+
chr12	4462000	4462001	+
chr12	6574063	6574064	+
chr12	6575527	6575528	+
chr12	6575706	6575707	+
chr12	6948836	6948837	+
chr12	6948868	6948869	+
chr12	6993779	6993780	+
chr12	6994029	6994030	+
chr12	7263764	7263765	+
chr12	7310736	7310737	+
chr12	7310749	7310750	+
chr12	7310760	7310761	+
chr12	8929208	8929209	+
chr12	8929213	8929214	+
chr12	8929399	8929400	+
chr12	8929427	8929428	+
chr12	9162241	9162242	+
chr12	9189733	9189734	+
chr12	9237298	9237299	+
chr12	9254109	9254110	+
chr12	9279134	9279135	+
chr12	9280856	9280857	+
chr12	9281139	9281140	+
chr12	9286787	9286788	+
chr12	9287765	9287766	+
chr12	9287805	9287806	+
chr12	9287899	9287900	+
chr12	9287920	9287921	+
chr12	9287977	9287978	+
chr12	9288092	9288093	+
chr12	9288107	9288108	+
chr12	9288119	9288120	+
chr12	9288128	9288129	+
chr12	9288148	9288149	+
chr12	9288164	9288165	+
chr12	9325991	9325992	+
chr12	9325999	9326000	+
chr12	9326008	9326009	+
chr12	9333583	9333584	+
chr12	9338004	9338005	+
chr12	9340083	9340084	+
chr12	9340607	9340608	+
chr12	9342021	9342022	+
chr12	9344721	9344722	+
chr12	9346867	9346868	+
chr12	9346883	9346884	+
chr12	9346888	9346889	+
chr12	9371938	9371939	+
chr12	9371941	9371942	+
chr12	9371947	9371948	+
chr12	9393876	9393877	+
chr12	9394063	9394064	+
chr12	9394071	9394072	+
chr12	9404928	9404929	+
chr12	9404934	9404935	+
chr12	9809812	9809813	+
chr12	9812882	9812883	+
chr12	9812891	9812892	+
chr12	9812985	9812986	+
chr12	9822343	9822344	+
chr12	9847596	9847597	+
chr12	9847724	9847725	+
chr12	9848379	9848380	+
chr12	9853500	9853501	+
chr12	9853751	9853752	+
chr12	9853769	9853770	+
chr12	9863325	9863326	+
chr12	9875374	9875375	+
chr12	10472260	10472261	+
chr12	10472925	10472926	+
chr12	10472934	10472935	+
chr12	10473933	10473934	+
chr12	10473980	10473981	+
chr12	10710022	10710023	+
chr12	10710131	10710132	+
chr12	10710199	10710200	+
chr12	10710246	10710247	+
chr12	10710609	10710610	+
chr12	10724926	10724927	+
chr12	10725312	10725313	+
chr12	10727545	10727546	+
chr12	11324372	11324373	+
chr12	11324377	11324378	+
chr12	11324432	11324433	+
chr12	11324537	11324538	+
chr12	11324666	11324667	+
chr12	11324776	11324777	+
chr12	12044107	12044108	+
chr12	12044132	12044133	+
chr12	12044153	12044154	+
chr12	12618930	12618931	+
chr12	12618942	12618943	+
chr12	12636754	12636755	+
chr12	12795107	12795108	+
chr12	12870903	12870904	+
chr12	12871152	12871153	+
chr12	12871175	12871176	+
chr12	12941801	12941802	+
chr12	12966275	12966276	+
chr12	12982544	12982545	+
chr12	12982568	12982569	+
chr12	14576953	14576954	+
chr12	14577846	14577847	+
chr12	14578131	14578132	+
chr12	14613871	14613872	+
chr12	14650943	14650944	+
chr12	16189813	16189814	+
chr12	19593036	19593037	+
chr12	19593090	19593091	+
chr12	21668955	21668956	+
chr12	22796887	22796888	+
chr12	25205516	25205517	+
[truncated: 17,679 more rows]

## Sheet: Mouse Training data
Supplementary Data 3. Single nucleotide resolution m6A sites(Training data, mm10)
Chromosome	Start	End	Strand
1	3206591	3206592	-
1	3207031	3207032	-
1	3213564	3213565	-
1	3213859	3213860	-
1	3213878	3213879	-
1	3214732	3214733	-
1	3214995	3214996	-
1	3215223	3215224	-
1	3215599	3215600	-
1	3215615	3215616	-
1	3215822	3215823	-
1	3671301	3671302	-
1	4776442	4776443	-
1	4776462	4776463	-
1	4781429	4781430	-
1	4782025	4782026	-
1	4782050	4782051	-
1	5602895	5602896	+
1	5602999	5603000	+
1	5603370	5603371	+
1	6240209	6240210	+
1	6249989	6249990	+
1	7169881	7169882	+
1	7169911	7169912	+
1	7169946	7169947	+
1	9624964	9624965	+
1	9724630	9724631	-
1	9724660	9724661	-
1	9724673	9724674	-
1	9724785	9724786	-
1	9725047	9725048	-
1	9725302	9725303	-
1	9746016	9746017	-
1	9746025	9746026	-
1	9746177	9746178	-
1	9746689	9746690	-
1	9746891	9746892	-
1	9747383	9747384	-
1	9747732	9747733	-
1	9898876	9898877	+
1	10066491	10066492	+
1	12858932	12858933	+
1	12871767	12871768	-
1	12871983	12871984	-
1	12990205	12990206	-
1	12990213	12990214	-
1	12990218	12990219	-
1	13174163	13174164	-
1	13174168	13174169	-
1	13174177	13174178	-
1	13174185	13174186	-
1	13174588	13174589	-
1	13174711	13174712	-
1	14170547	14170548	-
1	14754233	14754234	-
1	15286303	15286304	-
1	15287378	15287379	+
1	15312527	15312528	+
1	15721214	15721215	+
1	15721230	15721231	+
1	15843052	15843053	+
1	16229593	16229594	-
1	16229687	16229688	-
1	16677327	16677328	+
1	16677336	16677337	+
1	19166173	19166174	+
1	19166270	19166271	+
1	19234279	19234280	+
1	20935449	20935450	+
1	20935530	20935531	+
1	20935666	20935667	+
1	20936315	20936316	+
1	20936323	20936324	+
1	20936397	20936398	+
1	20936414	20936415	+
1	20936721	20936722	+
1	20937290	20937291	+
1	20937687	20937688	+
1	20937692	20937693	+
1	20937702	20937703	+
1	20937810	20937811	+
1	20938064	20938065	+
1	20938232	20938233	+
1	20938240	20938241	+
1	21000840	21000841	-
1	21240606	21240607	+
1	21399703	21399704	-
1	21399728	21399729	-
1	21399778	21399779	-
1	21401822	21401823	-
1	21402248	21402249	-
1	21402301	21402302	-
1	21402320	21402321	-
1	21402446	21402447	-
1	21402460	21402461	-
1	21402566	21402567	-
1	21402769	21402770	-
1	21402860	21402861	-
1	23369592	23369593	-
1	23370122	23370123	-
1	23844901	23844902	-
1	24028451	24028452	-
1	24029415	24029416	-
1	24264363	24264364	-
1	24762819	24762820	+
1	24763577	24763578	+
1	25068100	25068101	-
1	25068152	25068153	-
1	25093812	25093813	-
1	25093918	25093919	-
1	25094083	25094084	-
1	25094100	25094101	-
1	25094119	25094120	-
1	25826608	25826609	-
1	27902491	27902492	+
1	27902572	27902573	+
1	27902701	27902702	+
1	30802530	30802531	-
1	30803796	30803797	-
1	30803856	30803857	-
1	30803910	30803911	-
1	30803933	30803934	-
1	30804075	30804076	-
1	30804168	30804169	-
1	30804248	30804249	-
1	30804543	30804544	-
1	30805114	30805115	-
1	30805122	30805123	-
1	30805157	30805158	-
1	30805168	30805169	-
1	30805199	30805200	-
1	30829888	30829889	-
1	30830058	30830059	-
1	30830527	30830528	-
1	30830793	30830794	-
1	30831062	30831063	-
1	30831162	30831163	-
1	30831187	30831188	-
1	33739392	33739393	+
1	33739616	33739617	+
1	33739677	33739678	+
1	33739796	33739797	+
1	33740034	33740035	+
1	33740339	33740340	+
1	33746394	33746395	-
1	33746700	33746701	-
1	33801115	33801116	-
1	33801179	33801180	-
1	33801799	33801800	-
1	33801944	33801945	-
1	33801998	33801999	-
1	33802137	33802138	-
1	33802344	33802345	-
1	33802441	33802442	-
1	33802483	33802484	-
1	33802616	33802617	-
1	33802708	33802709	-
1	33803385	33803386	-
1	33853303	33853304	-
1	34229031	34229032	+
1	34237260	34237261	+
1	34307820	34307821	+
1	34308315	34308316	+
1	34444498	34444499	+
1	34444674	34444675	+
1	34586748	34586749	+
1	34586918	34586919	+
1	34587153	34587154	+
1	34587535	34587536	+
1	34587900	34587901	+
1	34587915	34587916	+
1	34589090	34589091	+
1	34589162	34589163	+
1	34589189	34589190	+
1	34590022	34590023	+
1	34590084	34590085	+
1	34590167	34590168	+
1	34590195	34590196	+
1	34590548	34590549	+
1	34590643	34590644	+
1	34811852	34811853	+
1	34812015	34812016	+
1	34812580	34812581	+
1	34812652	34812653	+
1	34816938	34816939	-
1	34817079	34817080	-
1	34817328	34817329	-
1	34849970	34849971	+
1	36103670	36103671	+
1	36103943	36103944	+
1	36104042	36104043	+
1	36104344	36104345	+
1	36104397	36104398	+
1	36104418	36104419	+
1	36104800	36104801	+
1	36106220	36106221	+
1	36106242	36106243	+
1	36106248	36106249	+
1	36144093	36144094	-
1	36336032	36336033	-
1	36336091	36336092	-
1	36419631	36419632	-
1	36419898	36419899	-
1	36423485	36423486	-
1	36423491	36423492	-
1	36472346	36472347	+
1	36513000	36513001	+
1	36513009	36513010	+
1	36526868	36526869	+
1	36549347	36549348	-
1	36549390	36549391	-
1	36549420	36549421	-
1	36549692	36549693	-
1	36549720	36549721	-
1	36549910	36549911	-
1	36550140	36550141	-
1	36792733	36792734	-
1	36808288	36808289	-
1	37408235	37408236	+
1	37410536	37410537	+
1	37419962	37419963	-
1	37420384	37420385	-
1	37431429	37431430	+
1	37438771	37438772	+
1	37440688	37440689	-
1	37444465	37444466	-
1	37444503	37444504	-
1	37612166	37612167	-
1	37612174	37612175	-
1	37612199	37612200	-
1	37624822	37624823	-
1	37625513	37625514	-
1	37625967	37625968	-
1	37834233	37834234	-
1	37875774	37875775	+
1	37875778	37875779	+
1	37879009	37879010	-
1	37879029	37879030	-
1	38018996	38018997	+
1	38019004	38019005	+
1	38019058	38019059	+
1	38019126	38019127	+
1	38022165	38022166	+
1	38022174	38022175	+
1	38088112	38088113	-
1	38088337	38088338	-
1	38088368	38088369	-
1	38088374	38088375	-
1	38209581	38209582	-
1	38209762	38209763	-
1	38209798	38209799	-
1	38209820	38209821	-
1	38209838	38209839	-
1	38797556	38797557	-
1	38797577	38797578	-
1	38797602	38797603	-
1	38797607	38797608	-
1	38797772	38797773	-
1	38797975	38797976	-
1	38864219	38864220	-
1	38864632	38864633	-
1	38864646	38864647	-
1	38864850	38864851	-
1	38864857	38864858	-
1	38865304	38865305	-
1	38865543	38865544	-
1	38865715	38865716	-
1	38865725	38865726	-
1	38865764	38865765	-
1	38865795	38865796	-
1	38865825	38865826	-
1	39372175	39372176	-
1	39372369	39372370	-
1	39545129	39545130	+
1	39552427	39552428	-
1	39618535	39618536	-
1	39618659	39618660	-
1	39618724	39618725	-
1	39618750	39618751	-
1	39618975	39618976	-
1	39619058	39619059	-
1	39621899	39621900	-
1	39621999	39622000	-
1	39622876	39622877	-
1	40024963	40024964	+
1	40025133	40025134	+
1	40026787	40026788	+
1	40072489	40072490	-
1	40072871	40072872	-
1	40313418	40313419	+
1	40313522	40313523	+
1	40313607	40313608	+
1	40315383	40315384	+
1	40772347	40772348	-
1	40772378	40772379	-
1	40772656	40772657	-
1	42280856	42280857	+
1	42281197	42281198	+
1	42695808	42695809	+
1	42696347	42696348	+
1	42696602	42696603	+
1	42698277	42698278	+
1	42698873	42698874	+
1	42699447	42699448	+
1	42699487	42699488	+
1	42699639	42699640	+
1	42699671	42699672	+
1	42699739	42699740	+
1	42699772	42699773	+
1	42699789	42699790	+
1	42699892	42699893	+
1	42700100	42700101	+
1	42744358	42744359	+
1	43032938	43032939	+
1	43048468	43048469	-
1	43048851	43048852	-
1	43049530	43049531	-
1	43049542	43049543	-
1	43051636	43051637	-
1	43075621	43075622	-
1	43075810	43075811	-
1	43750147	43750148	-
1	44118608	44118609	-
1	44126568	44126569	+
1	44142949	44142950	+
1	44180677	44180678	+
1	45376023	45376024	-
1	45376063	45376064	-
1	45908544	45908545	-
1	45909519	45909520	-
1	46819293	46819294	-
1	46832625	46832626	-
1	46832649	46832650	-
1	46835888	46835889	-
1	51185522	51185523	+
1	51301528	51301529	+
1	51301559	51301560	+
1	51301963	51301964	+
1	52159469	52159470	+
1	52159530	52159531	+
1	52166140	52166141	-
1	52459054	52459055	-
1	52459065	52459066	-
1	52708263	52708264	-
1	52708385	52708386	-
1	52708428	52708429	-
1	52709085	52709086	-
1	52709156	52709157	-
1	52709419	52709420	-
1	52709537	52709538	-
1	52709565	52709566	-
1	52709599	52709600	-
1	52709605	52709606	-
1	52789640	52789641	-
1	52789665	52789666	-
1	52789869	52789870	-
1	53318036	53318037	+
1	53347242	53347243	-
1	53812882	53812883	-
1	53812910	53812911	-
1	53812921	53812922	-
1	53812936	53812937	-
1	53813259	53813260	-
1	53926307	53926308	-
1	54480672	54480673	-
1	54480715	54480716	-
1	55238554	55238555	+
1	55238568	55238569	+
1	55238591	55238592	+
1	55238664	55238665	+
1	55238781	55238782	+
1	55238806	55238807	+
1	55238994	55238995	+
1	55695979	55695980	+
1	55697698	55697699	+
1	55697799	55697800	+
1	55751363	55751364	+
1	55916441	55916442	+
1	56795852	56795853	-
1	56796267	56796268	-
1	56796342	56796343	-
1	56796364	56796365	-
1	56796564	56796565	-
1	56796796	56796797	-
1	56796930	56796931	-
1	56971655	56971656	+
1	56974309	56974310	+
1	56974317	56974318	+
1	57388487	57388488	-
1	57388505	57388506	-
1	57388559	57388560	-
1	57415764	57415765	+
1	58016843	58016844	+
1	58016864	58016865	+
1	58384861	58384862	-
1	58431193	58431194	-
1	58447801	58447802	+
1	58461564	58461565	+
1	58461595	58461596	+
1	58461668	58461669	+
1	58461888	58461889	+
1	58752692	58752693	+
1	58903397	58903398	-
1	58903426	58903427	-
1	58903599	58903600	-
1	58904062	58904063	-
1	59164067	59164068	-
1	59164111	59164112	-
1	59215465	59215466	-
1	59484903	59484904	+
1	59639788	59639789	-
1	59764385	59764386	+
1	59867908	59867909	+
1	59868155	59868156	+
1	59868161	59868162	+
1	59868352	59868353	+
1	59981914	59981915	+
1	59982017	59982018	+
1	59982029	59982030	+
1	59982794	59982795	+
1	59990415	59990416	-
1	59990431	59990432	-
1	59990464	59990465	-
1	59990498	59990499	-
1	59990939	59990940	-
1	60147994	60147995	+
1	60150661	60150662	+
1	60476880	60476881	+
1	60477066	60477067	+
1	60477201	60477202	+
1	60477205	60477206	+
1	60487782	60487783	-
1	60488292	60488293	-
1	60488306	60488307	-
1	60488330	60488331	-
1	60488370	60488371	-
1	60488459	60488460	-
1	60488645	60488646	-
1	60488669	60488670	-
1	60488879	60488880	-
1	60489062	60489063	-
1	62703608	62703609	+
1	62703904	62703905	+
1	62704050	62704051	+
1	62806523	62806524	-
1	62815734	62815735	+
1	62815852	62815853	+
1	63058868	63058869	-
1	63176662	63176663	-
1	63305686	63305687	+
1	63305704	63305705	+
1	63306301	63306302	+
1	63308155	63308156	+
1	63308556	63308557	+
1	63309072	63309073	+
1	63309813	63309814	+
1	63309836	63309837	+
1	63310009	63310010	+
1	63592908	63592909	+
1	63731516	63731517	+
1	64033151	64033152	-
1	64033158	64033159	-
1	64033312	64033313	-
1	64033796	64033797	-
1	64034630	64034631	-
1	64034641	64034642	-
1	64034646	64034647	-
1	64034983	64034984	-
1	64035359	64035360	-
1	64035575	64035576	-
1	64078848	64078849	-
1	64078949	64078950	-
1	64078985	64078986	-
1	64079149	64079150	-
1	64597352	64597353	+
1	64597432	64597433	+
1	64607935	64607936	-
1	64608018	64608019	-
1	64725451	64725452	+
1	64922097	64922098	-
1	64922144	64922145	-
1	65179084	65179085	-
1	65179113	65179114	-
1	65246581	65246582	+
1	65246717	65246718	+
1	65247030	65247031	+
1	66412736	66412737	+
1	66414792	66414793	+
1	66415588	66415589	+
1	66439230	66439231	+
1	66695449	66695450	+
1	66801627	66801628	-
1	66801657	66801658	-
1	66802065	66802066	-
1	68038778	68038779	-
1	70728881	70728882	+
1	70728899	70728900	+
1	70882150	70882151	+
1	70882474	70882475	+
1	71888353	71888354	+
1	71888371	71888372	+
1	71892321	71892322	+
1	72301227	72301228	+
1	72301271	72301272	+
1	72301379	72301380	+
1	72301517	72301518	+
1	72301535	72301536	+
1	72427250	72427251	-
1	72428048	72428049	-
1	72428868	72428869	-
1	72428876	72428877	-
1	72428965	72428966	-
1	72536185	72536186	-
1	72536559	72536560	-
1	72586322	72586323	+
1	72858616	72858617	-
1	72858947	72858948	-
1	72859139	72859140	-
1	72859161	72859162	-
1	72859530	72859531	-
1	72860096	72860097	-
1	72860137	72860138	-
1	72860197	72860198	-
1	72860393	72860394	-
1	73914431	73914432	-
1	73914437	73914438	-
1	73914468	73914469	-
1	73953383	73953384	-
1	74267967	74267968	+
1	74289375	74289376	-
1	74352238	74352239	+
1	74352491	74352492	+
1	74369053	74369054	+
1	74528914	74528915	+
1	74528942	74528943	+
1	74566676	74566677	-
1	74566688	74566689	-
1	74566847	74566848	-
1	74566889	74566890	-
1	74570936	74570937	-
1	74572150	74572151	-
1	74576006	74576007	-
1	74594052	74594053	-
1	74601346	74601347	-
1	74634353	74634354	+
1	74679784	74679785	+
1	74697698	74697699	+
1	74698564	74698565	+
1	74856186	74856187	+
1	74856193	74856194	+
1	74857405	74857406	+
1	75136596	75136597	-
1	75142379	75142380	-
1	75146831	75146832	+
1	75146885	75146886	+
1	75191979	75191980	-
1	75213964	75213965	+
1	75215105	75215106	-
1	75215238	75215239	-
1	75215380	75215381	-
1	75215934	75215935	-
1	75216400	75216401	-
1	75388687	75388688	+
1	75388728	75388729	+
1	75475069	75475070	-
1	75475740	75475741	-
1	75477560	75477561	-
1	75477657	75477658	-
1	75505718	75505719	-
1	75510240	75510241	+
1	75536361	75536362	+
1	75559187	75559188	+
1	77368673	77368674	-
1	77369303	77369304	-
1	77373107	77373108	-
1	77373115	77373116	-
1	77373176	77373177	-
1	77373667	77373668	-
1	77507125	77507126	-
1	78706636	78706637	+
1	79435258	79435259	-
1	79435321	79435322	-
1	79436223	79436224	-
1	79436541	79436542	-
1	79778039	79778040	+
1	79778049	79778050	+
1	80267106	80267107	-
1	80267124	80267125	-
1	80267221	80267222	-
1	81337406	81337407	+
1	81337437	81337438	+
1	82236720	82236721	-
1	82237207	82237208	-
1	82237351	82237352	-
1	82237436	82237437	-
1	82286945	82286946	-
1	82287677	82287678	-
1	82287705	82287706	-
1	82288316	82288317	-
1	82288613	82288614	-
1	82288631	82288632	-
1	82896116	82896117	+
1	83275739	83275740	-
1	83275997	83275998	-
1	83278028	83278029	-
1	83408331	83408332	-
1	84037060	84037061	-
1	84037257	84037258	-
1	84037937	84037938	-
1	84038196	84038197	-
1	84724696	84724697	-
1	84794206	84794207	-
1	84912291	84912292	-
1	85709545	85709546	+
1	85849449	85849450	+
1	85849457	85849458	+
1	85849482	85849483	+
1	85849659	85849660	+
1	86064672	86064673	+
1	86350487	86350488	-
1	86350542	86350543	-
1	86356304	86356305	-
1	86543311	86543312	-
1	86543316	86543317	-
1	86606164	86606165	+
1	86606169	86606170	+
1	87238024	87238025	+
1	87238028	87238029	+
1	87238450	87238451	+
1	87239008	87239009	+
1	87386489	87386490	-
1	87449185	87449186	+
1	87449598	87449599	+
1	87477258	87477259	-
1	87942511	87942512	+
1	87942687	87942688	+
1	88138816	88138817	+
1	88166652	88166653	+
1	88204946	88204947	-
1	88212298	88212299	+
1	88212665	88212666	+
1	88265280	88265281	-
1	88265302	88265303	-
1	88265311	88265312	-
1	88266072	88266073	-
1	88266078	88266079	-
1	88266474	88266475	-
1	88700583	88700584	-
1	88700778	88700779	-
1	88700786	88700787	-
1	88700801	88700802	-
1	88700931	88700932	-
1	88700991	88700992	-
1	88700997	88700998	-
1	88701146	88701147	-
1	89144102	89144103	+
1	89144683	89144684	+
1	89145815	89145816	+
1	89145850	89145851	+
1	89153337	89153338	+
1	89153429	89153430	+
1	89153554	89153555	+
1	89581278	89581279	+
1	89889082	89889083	+
1	89889087	89889088	+
1	89889112	89889113	+
1	89889835	89889836	+
1	89890460	89890461	+
1	89890604	89890605	+
1	89890639	89890640	+
1	89890663	89890664	+
1	89928511	89928512	-
1	89928536	89928537	-
1	89928912	89928913	-
1	90213893	90213894	+
1	90214831	90214832	+
1	90214873	90214874	+
1	90612501	90612502	+
1	90612805	90612806	+
1	90612821	90612822	+
1	90612936	90612937	+
1	90958671	90958672	-
1	91115120	91115121	+
1	91116968	91116969	+
1	91128444	91128445	+
1	91128485	91128486	+
1	91128760	91128761	+
1	91413217	91413218	-
1	91416699	91416700	-
1	91416740	91416741	-
1	91417022	91417023	-
1	91417718	91417719	-
1	91424415	91424416	-
1	91547019	91547020	+
1	91932964	91932965	-
1	92858563	92858564	+
1	92919745	92919746	+
1	92919778	92919779	+
1	92919960	92919961	+
1	92920165	92920166	+
1	92920309	92920310	+
1	93135251	93135252	+
1	93145227	93145228	+
1	93296619	93296620	+
1	93296628	93296629	+
1	93296654	93296655	+
1	93296767	93296768	+
1	93301587	93301588	-
1	93301684	93301685	-
1	93301725	93301726	-
1	93365387	93365388	+
1	93365414	93365415	+
1	93365867	93365868	+
1	93366090	93366091	+
1	93366211	93366212	+
1	93366218	93366219	+
1	93370973	93370974	+
1	93621370	93621371	+
1	93621507	93621508	+
1	93622416	93622417	-
1	93686207	93686208	+
1	93787925	93787926	+
1	93787932	93787933	+
1	95591216	95591217	-
1	95591648	95591649	-
1	95627526	95627527	-
1	95627661	95627662	-
1	95653666	95653667	-
1	95667279	95667280	-
1	97645755	97645756	-
1	97660992	97660993	-
1	97761564	97761565	-
1	97761573	97761574	-
1	100484621	100484622	+
1	100484648	100484649	+
1	104934102	104934103	+
1	104993975	104993976	+
1	104994314	104994315	+
1	104994321	104994322	+
1	105277416	105277417	-
1	105277883	105277884	-
1	105283142	105283143	-
1	105284074	105284075	-
1	105284184	105284185	-
1	105284700	105284701	-
1	105521823	105521824	-
1	106030403	106030404	+
1	106030883	106030884	+
1	106392819	106392820	+
1	106393339	106393340	+
1	106393362	106393363	+
1	106393369	106393370	+
1	106393382	106393383	+
1	106542103	106542104	-
1	106542491	106542492	-
1	106542635	106542636	-
1	106542646	106542647	-
1	106542712	106542713	-
1	106712505	106712506	-
1	106713156	106713157	-
1	107607381	107607382	+
1	107607507	107607508	+
1	109994070	109994071	+
1	110138138	110138139	+
1	110138179	110138180	+
1	110138275	110138276	+
1	110138287	110138288	+
1	111858866	111858867	-
1	111858889	111858890	-
1	111859113	111859114	-
1	111859264	111859265	-
1	111859327	111859328	-
1	111860318	111860319	-
1	111861345	111861346	-
1	111861492	111861493	-
1	111862273	111862274	-
1	111862535	111862536	-
1	112380979	112380980	-
1	115669399	115669400	-
1	116580597	116580598	+
1	118332991	118332992	+
1	118607149	118607150	+
1	118608826	118608827	+
1	118609181	118609182	+
1	118609195	118609196	+
1	119417180	119417181	-
1	119417439	119417440	-
1	119417916	119417917	-
1	119471582	119471583	-
1	119471612	119471613	-
1	119527543	119527544	+
1	119527746	119527747	+
1	119549025	119549026	-
1	119596011	119596012	-
1	119659247	119659248	-
1	119659625	119659626	-
1	119659667	119659668	-
1	119659710	119659711	-
1	120067723	120067724	-
1	120606931	120606932	+
1	120607106	120607107	+
1	120607393	120607394	+
1	121305033	121305034	-
1	121305055	121305056	-
1	121319851	121319852	-
1	121501287	121501288	+
1	121501297	121501298	+
1	123334116	123334117	-
1	123334187	123334188	-
1	123334195	123334196	-
1	125595138	125595139	+
1	125869264	125869265	-
1	125873204	125873205	-
1	125914641	125914642	-
1	125914722	125914723	-
1	126025453	126025454	-
1	127482681	127482682	+
1	127482794	127482795	+
1	127678616	127678617	-
1	127766518	127766519	+
1	127802458	127802459	+
1	127802723	127802724	+
1	127802729	127802730	+
1	127803402	127803403	+
1	127803435	127803436	+
1	127803497	127803498	+
1	127803524	127803525	+
1	127803740	127803741	+
1	128236472	128236473	+
1	128276997	128276998	+
1	128588791	128588792	-
1	128589404	128589405	-
1	128589614	128589615	-
1	130218485	130218486	+
1	130529186	130529187	+
1	130635604	130635605	-
1	130635615	130635616	-
1	130661630	130661631	-
1	130691064	130691065	-
1	130719358	130719359	+
1	130719520	130719521	+
1	130844621	130844622	+
1	130844637	130844638	+
1	130844662	130844663	+
1	131055021	131055022	-
1	131128853	131128854	-
1	131128883	131128884	-
1	131129144	131129145	-
1	131129222	131129223	-
1	131129234	131129235	-
1	131129570	131129571	-
1	131129592	131129593	-
1	131129774	131129775	-
1	131177257	131177258	-
1	131286701	131286702	-
1	131286719	131286720	-
1	131286921	131286922	-
1	131289564	131289565	-
1	131816155	131816156	+
1	131830273	131830274	+
1	132017695	132017696	+
1	132023650	132023651	+
1	132023666	132023667	+
1	132114882	132114883	-
1	132204797	132204798	+
1	132305003	132305004	+
1	132305343	132305344	+
1	132332333	132332334	+
1	132357226	132357227	-
1	132360316	132360317	-
1	132360481	132360482	-
1	132391212	132391213	-
1	132449621	132449622	+
1	132510239	132510240	-
1	132513932	132513933	-
1	132514174	132514175	-
1	132515124	132515125	-
1	132515502	132515503	-
1	132564856	132564857	-
1	132568688	132568689	-
1	132568710	132568711	-
1	132569303	132569304	-
1	132569487	132569488	-
1	132569581	132569582	-
1	132570492	132570493	-
1	132597454	132597455	-
1	132598784	132598785	-
1	132937414	132937415	+
1	132937704	132937705	+
1	132938088	132938089	+
1	132938102	132938103	+
1	132938781	132938782	+
1	132938894	132938895	+
1	132938945	132938946	+
1	132939040	132939041	+
1	132939370	132939371	+
1	132939396	132939397	+
1	132939878	132939879	+
1	132940426	132940427	+
1	133066975	133066976	+
1	133067086	133067087	+
1	133132965	133132966	+
1	133132969	133132970	+
1	133133004	133133005	+
1	133133050	133133051	+
1	133133058	133133059	+
1	133133097	133133098	+
1	133133104	133133105	+
1	133133109	133133110	+
1	133133133	133133134	+
1	133133169	133133170	+
1	133133189	133133190	+
1	133133454	133133455	+
1	133136721	133136722	+
1	133136835	133136836	+
1	133136855	133136856	+
1	133301171	133301172	+
1	133301202	133301203	+
1	133301410	133301411	+
1	133380091	133380092	+
1	133380117	133380118	+
1	133383550	133383551	-
1	133383690	133383691	-
1	133621340	133621341	-
1	133657541	133657542	-
1	133657979	133657980	-
1	133657990	133657991	-
1	133658605	133658606	-
1	133706769	133706770	-
1	133753370	133753371	-
1	133914586	133914587	-
1	133914626	133914627	-
1	134076680	134076681	-
1	134077320	134077321	-
1	134077393	134077394	-
1	134201956	134201957	-
1	134201966	134201967	-
1	134202121	134202122	-
1	134202134	134202135	-
1	134202829	134202830	-
1	134203017	134203018	-
1	134234777	134234778	-
1	134298414	134298415	-
1	134431956	134431957	+
1	134506202	134506203	+
1	134506335	134506336	+
1	134630572	134630573	+
1	134630595	134630596	+
1	134630628	134630629	+
1	134748353	134748354	+
1	134748482	134748483	+
1	134755540	134755541	-
1	135160450	135160451	-
1	135161481	135161482	-
1	135167207	135167208	-
1	135167263	135167264	-
1	135301764	135301765	-
1	135371173	135371174	-
1	135371301	135371302	-
1	135383169	135383170	-
1	135383180	135383181	-
1	135383190	135383191	-
1	135385182	135385183	-
1	135437870	135437871	-
1	135438667	135438668	-
1	135438898	135438899	-
1	135439000	135439001	-
1	135439045	135439046	-
1	135440981	135440982	-
1	135441515	135441516	-
1	135469871	135469872	-
1	135584665	135584666	-
1	135584705	135584706	-
1	135768575	135768576	+
1	135768586	135768587	+
1	135768826	135768827	+
1	135768858	135768859	+
1	136176010	136176011	+
1	136176231	136176232	+
1	136176954	136176955	+
1	136177059	136177060	+
1	136270550	136270551	-
1	136270729	136270730	-
1	136270862	136270863	-
1	136270888	136270889	-
1	136270939	136270940	-
1	136280507	136280508	-
1	136280532	136280533	-
1	136281153	136281154	-
1	136416819	136416820	+
1	136625571	136625572	+
1	136625888	136625889	+
1	136626344	136626345	+
1	136626564	136626565	+
1	136626646	136626647	+
1	136626911	136626912	+
1	136627002	136627003	+
1	136627377	136627378	+
1	136627604	136627605	+
1	136627679	136627680	+
1	136627734	136627735	+
1	136627767	136627768	+
1	136627820	136627821	+
1	136627851	136627852	+
1	136627865	136627866	+
1	136845426	136845427	-
1	139170653	139170654	+
1	139423649	139423650	+
1	139423962	139423963	+
1	139447357	139447358	+
1	139447464	139447465	+
1	139447684	139447685	+
1	139447697	139447698	+
1	139447707	139447708	+
1	139451704	139451705	+
1	139479832	139479833	+
1	139480830	139480831	+
1	143641186	143641187	+
1	143646307	143646308	+
1	143646350	143646351	+
1	143646428	143646429	+
1	143646935	143646936	+
1	143646948	143646949	+
1	143646953	143646954	+
1	143647069	143647070	+
1	143757501	143757502	-
1	143770816	143770817	-
1	143806741	143806742	+
1	144001549	144001550	-
1	144001561	144001562	-
1	144001594	144001595	-
1	144001651	144001652	-
1	144001767	144001768	-
1	144001863	144001864	-
1	144001910	144001911	-
1	146901231	146901232	+
1	150361533	150361534	-
1	150440150	150440151	+
1	151136090	151136091	+
1	151136214	151136215	+
1	151136289	151136290	+
1	151298800	151298801	-
1	151818395	151818396	+
1	151818530	151818531	+
1	151818558	151818559	+
1	151818580	151818581	+
1	151818590	151818591	+
1	151818645	151818646	+
1	151818725	151818726	+
1	151818835	151818836	+
1	151818886	151818887	+
1	151818895	151818896	+
1	151819117	151819118	+
1	151884702	151884703	-
1	151891590	151891591	-
1	151891772	151891773	-
1	151893302	151893303	-
1	152508749	152508750	+
1	152508759	152508760	+
1	152518675	152518676	-
1	152519033	152519034	-
1	152519058	152519059	-
1	152519141	152519142	-
1	152839257	152839258	-
1	153219635	153219636	-
1	153221581	153221582	-
1	153221623	153221624	-
1	153693979	153693980	+
1	153694714	153694715	+
1	153696007	153696008	+
1	153696246	153696247	+
1	153743742	153743743	+
1	153744052	153744053	+
1	153744068	153744069	+
1	153744075	153744076	+
1	153744131	153744132	+
1	153745047	153745048	+
1	153753677	153753678	+
1	153754964	153754965	+
1	153907988	153907989	+
1	154397863	154397864	-
1	154398221	154398222	-
1	154398241	154398242	-
1	154398606	154398607	-
1	154419380	154419381	-
1	154472300	154472301	-
1	155097682	155097683	-
1	155097714	155097715	-
1	155097865	155097866	-
1	155098065	155098066	-
1	155098152	155098153	-
1	155098387	155098388	-
1	155098558	155098559	-
1	155202731	155202732	+
1	155204255	155204256	+
1	155207381	155207382	+
1	155275912	155275913	-
1	155276567	155276568	-
1	155276864	155276865	-
1	155280678	155280679	-
1	155280759	155280760	-
1	155812842	155812843	-
1	155846827	155846828	-
1	155847069	155847070	-
1	155847078	155847079	-
1	155847116	155847117	-
1	155847359	155847360	-
1	155847369	155847370	-
1	155847404	155847405	-
1	155848106	155848107	-
1	155953507	155953508	-
1	156006880	156006881	-
1	156007018	156007019	-
1	156007145	156007146	-
1	156007280	156007281	-
1	156007318	156007319	-
1	156051449	156051450	+
1	156051561	156051562	+
1	156051651	156051652	+
1	156051716	156051717	+
1	156051761	156051762	+
1	156065036	156065037	+
1	156065366	156065367	+
1	156065816	156065817	+
1	156641221	156641222	+
1	156641583	156641584	+
1	156641615	156641616	+
1	156642483	156642484	+
1	156642650	156642651	+
1	156681457	156681458	-
1	156705967	156705968	-
1	156808939	156808940	-
1	157140124	157140125	-
1	157140543	157140544	-
1	157157151	157157152	-
1	157176130	157176131	-
1	157567591	157567592	+
1	158246209	158246210	-
1	158246408	158246409	-
1	158246435	158246436	-
1	158246640	158246641	-
1	158246703	158246704	-
1	158356120	158356121	-
1	158688724	158688725	+
1	158688733	158688734	+
1	158689883	158689884	+
1	158689952	158689953	+
1	159927291	159927292	+
1	160075566	160075567	+
1	160075675	160075676	+
1	160224107	160224108	-
1	160224291	160224292	-
1	160224315	160224316	-
1	160257085	160257086	-
1	160579320	160579321	-
1	160968053	160968054	+
1	160986414	160986415	+
1	160987338	160987339	+
1	161002549	161002550	+
1	161004953	161004954	+
1	161019636	161019637	-
1	161019640	161019641	-
1	161019684	161019685	-
1	161019874	161019875	-
1	161032083	161032084	-
1	161041661	161041662	-
1	161041690	161041691	-
1	161070260	161070261	-
1	161083162	161083163	+
1	161083340	161083341	+
1	161086071	161086072	+
1	161109447	161109448	-
1	161109480	161109481	-
1	161109499	161109500	-
1	161151260	161151261	+
1	161834474	161834475	-
1	161834913	161834914	-
1	161834916	161834917	-
1	161970399	161970400	+
1	161971059	161971060	+
1	161971321	161971322	+
1	161971383	161971384	+
1	162533902	162533903	-
1	162673451	162673452	-
1	162705322	162705323	-
1	162705640	162705641	-
1	162706525	162706526	-
1	162710460	162710461	-
1	162794171	162794172	-
1	162830092	162830093	-
1	162840364	162840365	-
1	162866609	162866610	-
1	162876828	162876829	-
1	162954125	162954126	-
1	163248311	163248312	-
1	163386343	163386344	-
1	163386347	163386348	-
1	163952464	163952465	+
1	163953710	163953711	+
1	163996609	163996610	+
1	164148887	164148888	-
1	164192025	164192026	+
1	164192325	164192326	+
1	164194189	164194190	+
1	164280423	164280424	+
1	164438342	164438343	-
1	165214049	165214050	-
1	165215723	165215724	-
1	165215764	165215765	-
1	165310591	165310592	+
1	165310876	165310877	+
1	165321489	165321490	+
1	165321971	165321972	+
1	165552955	165552956	-
1	165593504	165593505	-
1	165875562	165875563	-
1	166311085	166311086	+
1	166311385	166311386	+
1	166311705	166311706	+
1	166311921	166311922	+
1	166311985	166311986	+
1	166312018	166312019	+
1	166312153	166312154	+
1	166312191	166312192	+
1	166312199	166312200	+
1	166312366	166312367	+
1	166315049	166315050	+
1	166391123	166391124	-
1	166391228	166391229	-
1	166392704	166392705	+
1	166398694	166398695	-
1	166399633	166399634	-
1	167078769	167078770	+
1	167079326	167079327	+
1	167079332	167079333	+
1	167079349	167079350	+
1	167088087	167088088	+
1	167088280	167088281	+
1	167088322	167088323	+
1	167088341	167088342	+
1	167088524	167088525	+
1	167088528	167088529	+
1	167226212	167226213	-
1	167285387	167285388	+
1	168121363	168121364	-
1	169743711	169743712	-
1	169952888	169952889	-
1	170142346	170142347	-
1	170142409	170142410	-
1	170166783	170166784	-
1	170682131	170682132	+
1	170960668	170960669	-
1	170960777	170960778	-
1	170960818	170960819	-
1	170960825	170960826	-
1	171051273	171051274	-
1	171218081	171218082	-
1	171218086	171218087	-
1	171341016	171341017	+
1	171342455	171342456	-
1	171418180	171418181	+
1	171463440	171463441	+
1	171463615	171463616	+
1	171463661	171463662	+
1	171463706	171463707	+
1	171504349	171504350	+
1	171504391	171504392	+
1	171504669	171504670	+
1	172004612	172004613	-
1	172004673	172004674	-
1	172004716	172004717	-
1	172004786	172004787	-
1	172004808	172004809	-
1	172009980	172009981	-
1	172066540	172066541	-
1	172066554	172066555	-
1	172066585	172066586	-
1	172066604	172066605	-
1	172066608	172066609	-
1	172066641	172066642	-
1	172172593	172172594	+
1	172172611	172172612	+
1	172194826	172194827	+
1	172194901	172194902	+
1	172316447	172316448	+
1	172322821	172322822	-
1	172369088	172369089	+
1	172369559	172369560	+
1	172370373	172370374	+
1	172370386	172370387	+
1	172377990	172377991	+
1	172497131	172497132	+
1	172631462	172631463	-
1	172698893	172698894	+
1	172698962	172698963	+
1	172698977	172698978	+
1	172894489	172894490	-
1	172894544	172894545	-
1	173332488	173332489	-
1	173332820	173332821	-
1	173332855	173332856	-
1	173336953	173336954	-
1	173336977	173336978	-
1	174608496	174608497	+
1	174608540	174608541	+
1	174608630	174608631	+
1	174836165	174836166	-
1	174836177	174836178	-
1	174836207	174836208	-
1	174836773	174836774	-
1	175662168	175662169	+
1	175686384	175686385	-
1	175686460	175686461	-
1	175686607	175686608	-
1	175686730	175686731	-
1	175687115	175687116	-
1	175687439	175687440	-
1	175687829	175687830	-
1	175688171	175688172	-
1	175688491	175688492	-
1	175688538	175688539	-
1	176735129	176735130	-
1	176735679	176735680	-
1	176755414	176755415	-
1	176755543	176755544	-
1	176755681	176755682	-
1	176755782	176755783	-
1	176756058	176756059	-
1	176756285	176756286	-
1	177025327	177025328	-
1	177447670	177447671	+
1	177447811	177447812	+
1	177448159	177448160	+
1	177448353	177448354	+
1	177448540	177448541	+
1	177763999	177764000	-
1	177764196	177764197	-
1	178329314	178329315	-
1	178329335	178329336	-
1	178336146	178336147	-
1	178916802	178916803	+
1	178918098	178918099	+
1	178932505	178932506	+
1	178938472	178938473	+
1	179610145	179610146	+
1	179610203	179610204	+
1	179610223	179610224	+
1	179610247	179610248	+
1	179625121	179625122	+
1	179625130	179625131	+
1	179625133	179625134	+
1	179625326	179625327	+
1	179625348	179625349	+
1	179625844	179625845	+
1	179625849	179625850	+
1	179627208	179627209	+
1	179745329	179745330	-
1	179745540	179745541	-
1	179746421	179746422	-
1	179752458	179752459	-
1	179752462	179752463	-
1	179752796	179752797	-
1	179752978	179752979	-
1	179753474	179753475	-
1	179753498	179753499	-
1	179753681	179753682	-
1	179960686	179960687	+
1	180144564	180144565	+
1	180162212	180162213	+
1	180166790	180166791	-
1	180333524	180333525	+
1	180434423	180434424	-
1	180437074	180437075	-
1	180437275	180437276	-
1	180437309	180437310	-
1	180437338	180437339	-
1	180438259	180438260	-
1	180689368	180689369	+
1	180689630	180689631	+
1	180746970	180746971	+
1	180746979	180746980	+
1	180752491	180752492	+
1	180862448	180862449	+
1	180866172	180866173	+
1	180866325	180866326	+
1	181091002	181091003	-
1	181091232	181091233	-
1	181091585	181091586	-
1	181177553	181177554	-
1	181177589	181177590	-
1	181177647	181177648	-
1	181177674	181177675	-
1	181177705	181177706	-
1	181177773	181177774	-
1	181352909	181352910	+
1	181459548	181459549	+
1	181459617	181459618	+
1	181460051	181460052	+
1	181460079	181460080	+
1	181460108	181460109	+
1	181905783	181905784	-
1	181922229	181922230	-
1	182132114	182132115	+
1	182276410	182276411	-
1	182279083	182279084	-
1	182279104	182279105	-
1	182279606	182279607	-
1	182316557	182316558	-
1	182316572	182316573	-
1	182316930	182316931	-
1	182316953	182316954	-
1	182316956	182316957	-
1	182316997	182316998	-
1	182448722	182448723	+
1	182448804	182448805	+
1	182461990	182461991	+
1	182467406	182467407	-
1	182468068	182468069	-
1	182468086	182468087	-
1	182468099	182468100	-
1	182895296	182895297	+
1	182895309	182895310	+
1	182895416	182895417	+
1	182895728	182895729	+
1	182895757	182895758	+
1	183086504	183086505	-
1	183086511	183086512	-
1	183086602	183086603	-
1	183086648	183086649	-
1	183276516	183276517	-
1	183327339	183327340	-
1	183327430	183327431	-
1	183356418	183356419	-
1	183357873	183357874	-
1	183358050	183358051	-
1	183358844	183358845	-
1	184727775	184727776	-
1	184727782	184727783	-
1	184787013	184787014	-
1	184787669	184787670	-
1	184873801	184873802	-
1	184874234	184874235	-
1	184897471	184897472	-
1	184897671	184897672	-
1	184897687	184897688	-
1	184897706	184897707	-
1	184897780	184897781	-
1	184897943	184897944	-
1	184898719	184898720	-
1	185407593	185407594	+
1	185448522	185448523	-
1	185464274	185464275	+
1	185464301	185464302	+
1	185464497	185464498	+
1	185464501	185464502	+
1	185464748	185464749	+
1	185464763	185464764	+
1	186624732	186624733	-
1	186624832	186624833	-
1	186625182	186625183	-
1	186721320	186721321	-
1	187349472	187349473	+
1	187350155	187350156	+
1	188043654	188043655	+
1	188211078	188211079	+
1	188211105	188211106	+
1	188211744	188211745	+
1	188212107	188212108	+
1	188212128	188212129	+
1	188212884	188212885	+
1	188212917	188212918	+
1	188212951	188212952	+
1	189208866	189208867	-
1	189209817	189209818	-
1	189209847	189209848	-
1	189344309	189344310	+
1	189642541	189642542	-
1	189654029	189654030	-
1	189654268	189654269	-
1	189654706	189654707	-
1	189880760	189880761	-
1	190160687	190160688	-
1	190161195	190161196	-
1	190161901	190161902	-
1	190161941	190161942	-
1	190162161	190162162	-
1	190773113	190773114	-
1	190773300	190773301	-
1	190773486	190773487	-
1	190773492	190773493	-
1	190941011	190941012	+
1	190948013	190948014	-
1	190948784	190948785	-
1	190949321	190949322	-
1	190960306	190960307	-
1	191349997	191349998	+
1	191539219	191539220	-
1	191621320	191621321	+
1	191778540	191778541	+
1	191778546	191778547	+
1	191778728	191778729	+
1	191781158	191781159	+
1	191781586	191781587	+
1	191909221	191909222	+
1	191909542	191909543	+
1	191909640	191909641	+
1	191909674	191909675	+
1	191909779	191909780	+
1	191909793	191909794	+
1	191909892	191909893	+
1	191909902	191909903	+
1	192100678	192100679	-
1	192100763	192100764	-
1	192100800	192100801	-
1	192506230	192506231	+
1	192506629	192506630	+
1	192846482	192846483	-
1	192846540	192846541	-
1	192846703	192846704	-
1	192897481	192897482	-
1	193107503	193107504	-
1	193107512	193107513	-
1	193107525	193107526	-
1	193107529	193107530	-
1	193167666	193167667	+
1	193175020	193175021	+
1	193222014	193222015	-
1	193222029	193222030	-
1	193272453	193272454	-
1	194643898	194643899	+
1	194643903	194643904	+
1	194643910	194643911	+
1	194812190	194812191	+
1	194812508	194812509	+
1	194812725	194812726	+
1	194813139	194813140	+
1	194813830	194813831	+
1	194813845	194813846	+
1	194814226	194814227	+
1	194814233	194814234	+
1	195037587	195037588	-
1	195098433	195098434	-
1	195098583	195098584	-
2	3225542	3225543	+
2	3226208	3226209	+
2	3226345	3226346	+
2	3226634	3226635	+
2	3226659	3226660	+
2	3226669	3226670	+
2	3226673	3226674	+
2	3226750	3226751	+
2	3226842	3226843	+
2	3226907	3226908	+
2	3227311	3227312	+
2	3329267	3329268	-
2	3329315	3329316	-
2	3329695	3329696	-
2	3453027	3453028	+
2	3454707	3454708	+
2	3454717	3454718	+
2	3507133	3507134	-
2	3779725	3779726	+
2	3779741	3779742	+
2	3779827	3779828	+
2	3779833	3779834	+
2	3779855	3779856	+
2	3779867	3779868	+
2	4021557	4021558	+
2	4603477	4603478	+
2	4603480	4603481	+
2	4603603	4603604	+
2	4611223	4611224	+
2	4611366	4611367	+
2	4611788	4611789	+
2	4611792	4611793	+
2	4611802	4611803	+
2	4611844	4611845	+
2	4611859	4611860	+
2	4611886	4611887	+
2	4612140	4612141	+
2	4612711	4612712	+
2	4624284	4624285	-
2	4906697	4906698	+
2	4906862	4906863	+
2	4906871	4906872	+
2	4907616	4907617	+
2	4908344	4908345	+
2	4908393	4908394	+
2	4908404	4908405	+
2	4938538	4938539	+
2	5229066	5229067	+
2	5294496	5294497	-
2	5294500	5294501	-
2	5298119	5298120	-
2	5298788	5298789	-
2	5298792	5298793	-
2	5298801	5298802	-
2	5298869	5298870	-
2	5809785	5809786	-
2	5898584	5898585	-
2	5898607	5898608	-
2	5898617	5898618	-
2	5961104	5961105	+
2	5961356	5961357	+
2	6055818	6055819	+
2	6056117	6056118	+
2	6100320	6100321	-
2	6100940	6100941	-
2	6440631	6440632	+
2	6440742	6440743	+
2	6440770	6440771	+
2	6440979	6440980	+
2	6441428	6441429	+
2	6441502	6441503	+
2	6441936	6441937	+
2	6442061	6442062	+
2	6542818	6542819	-
2	9858136	9858137	-
2	9915028	9915029	-
2	9916105	9916106	-
2	10091306	10091307	-
2	10092451	10092452	+
2	10092456	10092457	+
2	10240806	10240807	+
2	11300051	11300052	+
2	11300078	11300079	+
2	11733767	11733768	+
2	11733807	11733808	+
2	11767317	11767318	-
2	11767605	11767606	-
2	11767617	11767618	-
2	11790104	11790105	+
2	12831501	12831502	-
2	12831512	12831513	-
2	12831520	12831521	-
2	13001038	13001039	+
2	13001055	13001056	+
2	13001163	13001164	+
2	13004253	13004254	-
2	13011343	13011344	-
2	13077594	13077595	-
2	14146481	14146482	+
2	14331187	14331188	+
2	14985752	14985753	+
2	14985895	14985896	+
2	14985936	14985937	+
2	16751358	16751359	+
2	17731625	17731626	+
2	18045871	18045872	-
2	18045989	18045990	-
2	18046172	18046173	-
2	18046239	18046240	-
2	18046652	18046653	-
2	18162382	18162383	+
2	18162400	18162401	+
2	18217230	18217231	-
2	18217240	18217241	-
2	18219594	18219595	-
2	18219604	18219605	-
2	18219637	18219638	-
2	18673160	18673161	+
2	18844248	18844249	-
2	19351158	19351159	+
2	19394759	19394760	+
2	19659304	19659305	+
2	19659316	19659317	+
2	19659437	19659438	+
2	19659483	19659484	+
2	20849071	20849072	-
2	20849095	20849096	-
2	20849108	20849109	-
2	20849278	20849279	-
2	20849301	20849302	-
2	20850254	20850255	-
2	20880232	20880233	-
2	20880278	20880279	-
2	20881146	20881147	-
2	20881160	20881161	-
2	20881208	20881209	-
2	21205364	21205365	-
2	21212123	21212124	+
2	21212346	21212347	+
2	21213060	21213061	+
2	21213177	21213178	+
2	21213183	21213184	+
2	21827703	21827704	+
2	21827956	21827957	+
2	21828089	21828090	+
2	23197249	23197250	+
2	23399734	23399735	+
2	24003803	24003804	-
2	24604675	24604676	-
2	24606210	24606211	-
2	24606226	24606227	-
2	24606398	24606399	-
2	24679147	24679148	-
2	24791243	24791244	-
2	24791251	24791252	-
2	24791882	24791883	-
2	24791904	24791905	-
2	24791927	24791928	-
2	24884297	24884298	-
2	24884372	24884373	-
2	24959709	24959710	+
2	24961138	24961139	+
2	24961608	24961609	+
2	24971804	24971805	+
2	24974342	24974343	-
2	24974356	24974357	-
2	25061851	25061852	+
2	25061897	25061898	+
2	25065002	25065003	-
2	25065294	25065295	-
2	25072447	25072448	-
2	25072532	25072533	-
2	25075704	25075705	-
2	25180732	25180733	+
2	25180759	25180760	+
2	25181243	25181244	+
2	25243981	25243982	+
2	25246412	25246413	-
2	25256322	25256323	+
2	25264156	25264157	+
2	25264370	25264371	+
2	25273298	25273299	+
2	25376499	25376500	+
2	25455282	25455283	-
2	25503711	25503712	+
2	25505436	25505437	+
2	25519425	25519426	-
2	25557880	25557881	+
2	25575194	25575195	-
2	25575454	25575455	-
2	25575686	25575687	-
2	25576001	25576002	-
2	25576594	25576595	-
2	25576601	25576602	-
2	25576985	25576986	-
2	25577915	25577916	-
2	25579154	25579155	-
2	25579908	25579909	-
2	25583806	25583807	-
2	25707394	25707395	+
2	25707461	25707462	+
2	25916413	25916414	+
2	25916874	25916875	+
2	25998851	25998852	-
2	26059865	26059866	-
2	26210156	26210157	-
2	26211314	26211315	-
2	26347049	26347050	+
2	26347122	26347123	+
2	26347411	26347412	+
2	26365180	26365181	-
2	26365189	26365190	-
2	26365216	26365217	-
2	26383405	26383406	-
2	26385363	26385364	-
2	26387136	26387137	-
2	26387459	26387460	-
2	26387518	26387519	-
2	26388522	26388523	+
2	26396702	26396703	-
2	26396839	26396840	-
2	26396972	26396973	-
2	26397706	26397707	-
2	26409872	26409873	-
2	26410444	26410445	-
2	26410784	26410785	-
2	26438788	26438789	-
2	26438840	26438841	-
2	26438946	26438947	-
2	26439793	26439794	-
2	26441823	26441824	-
2	26458599	26458600	-
2	26458698	26458699	-
2	26593276	26593277	-
2	26593413	26593414	-
2	26593533	26593534	-
2	26635849	26635850	+
2	26636070	26636071	+
2	26636133	26636134	+
2	26636148	26636149	+
2	26636257	26636258	+
2	26889199	26889200	-
2	26892270	26892271	-
2	26907891	26907892	-
2	26921772	26921773	-
2	26922044	26922045	-
2	26953726	26953727	-
2	26953735	26953736	-
2	26953743	26953744	-
2	27015753	27015754	+
2	27018926	27018927	+
2	27019129	27019130	+
2	27021788	27021789	-
2	27112275	27112276	-
2	27262274	27262275	-
2	27442968	27442969	+
2	27443269	27443270	+
2	27443602	27443603	+
2	27448451	27448452	-
2	27448457	27448458	-
2	27452961	27452962	-
2	27452973	27452974	-
2	27545033	27545034	+
2	27760539	27760540	+
2	27760635	27760636	+
2	27760670	27760671	+
2	27762799	27762800	+
2	27762806	27762807	+
2	28229266	28229267	+
2	28229279	28229280	+
2	28229294	28229295	+
2	28229600	28229601	+
2	28229633	28229634	+
2	28229642	28229643	+
2	28229663	28229664	+
2	28229786	28229787	+
2	28229815	28229816	+
2	28229938	28229939	+
2	28230042	28230043	+
2	28230067	28230068	+
2	28230250	28230251	+
2	28452210	28452211	+
2	28452301	28452302	+
2	28452473	28452474	+
2	28452703	28452704	+
2	28453294	28453295	+
2	28453575	28453576	+
2	28453627	28453628	+
2	28453636	28453637	+
2	28453662	28453663	+
2	28453673	28453674	+
2	28455020	28455021	+
2	28469651	28469652	+
2	28469769	28469770	+
2	28552133	28552134	+
2	28552300	28552301	+
2	28552315	28552316	+
2	28552429	28552430	+
2	28552437	28552438	+
2	28552452	28552453	+
2	28552504	28552505	+
2	28552539	28552540	+
2	28552555	28552556	+
2	28686988	28686989	+
2	28687037	28687038	+
2	28687048	28687049	+
2	28687063	28687064	+
2	28687114	28687115	+
2	28687141	28687142	+
2	28690689	28690690	+
2	28824530	28824531	-
2	28824764	28824765	-
2	28825633	28825634	-
2	28826197	28826198	-
2	28826242	28826243	-
2	28826575	28826576	-
2	28826584	28826585	-
2	28833791	28833792	-
2	28833883	28833884	-
2	28833922	28833923	-
2	28834630	28834631	-
2	28835075	28835076	-
2	28835300	28835301	-
2	29145704	29145705	+
2	29148265	29148266	+
2	29179472	29179473	+
2	29179484	29179485	+
2	29179605	29179606	+
2	29179671	29179672	+
2	29180001	29180002	+
2	29180075	29180076	+
2	29194151	29194152	-
2	29227784	29227785	-
2	29228016	29228017	-
2	29228027	29228028	-
2	29247981	29247982	-
2	29247987	29247988	-
2	29738836	29738837	+
2	29777522	29777523	-
2	29777578	29777579	-
2	29777747	29777748	-
2	29777802	29777803	-
2	29796677	29796678	+
2	29889263	29889264	+
2	29922357	29922358	+
2	29922400	29922401	+
2	29931357	29931358	+
2	30031767	30031768	-
2	30149831	30149832	+
2	30151838	30151839	+
2	30151846	30151847	+
2	30173561	30173562	-
2	30237705	30237706	+
2	30255304	30255305	+
2	30262194	30262195	+
2	30262236	30262237	+
2	30262274	30262275	+
2	30262283	30262284	+
2	30262315	30262316	+
2	30262340	30262341	+
2	30284550	30284551	-
2	30284562	30284563	-
2	30284617	30284618	-
2	30284638	30284639	-
2	30284849	30284850	-
2	30285397	30285398	-
2	30399329	30399330	+
2	30472787	30472788	-
2	30472813	30472814	-
2	30472887	30472888	-
2	30822819	30822820	+
2	30823392	30823393	-
2	30823938	30823939	-
2	30824152	30824153	-
2	30892576	30892577	-
2	30953375	30953376	+
2	30953822	30953823	+
2	30957258	30957259	+
2	30960950	30960951	-
2	30960984	30960985	-
2	30967153	30967154	-
2	30967164	30967165	-
2	31026973	31026974	-
2	31027161	31027162	-
2	31214983	31214984	+
2	31215018	31215019	+
2	31215174	31215175	+
2	31215222	31215223	+
2	31245865	31245866	+
2	31515214	31515215	+
2	31689534	31689535	+
2	31800436	31800437	+
2	31801293	31801294	+
2	31801966	31801967	+
2	31801973	31801974	+
2	31802801	31802802	+
2	31815120	31815121	-
2	31815243	31815244	-
2	31815315	31815316	-
2	31815639	31815640	-
2	32034617	32034618	+
2	32034808	32034809	+
2	32052226	32052227	+
2	32052370	32052371	+
2	32213316	32213317	+
2	32214067	32214068	+
2	32214082	32214083	+
2	32230795	32230796	+
2	32230843	32230844	+
2	32230907	32230908	+
2	32254532	32254533	+
2	32306594	32306595	+
2	32306623	32306624	+
2	32402323	32402324	+
2	32402434	32402435	+
2	32404759	32404760	+
2	32415266	32415267	-
2	32455531	32455532	+
2	32455560	32455561	+
2	32573441	32573442	+
2	32573471	32573472	+
2	32587492	32587493	+
2	32597658	32597659	+
2	32597906	32597907	+
2	32597922	32597923	+
2	32598059	32598060	+
2	32598067	32598068	+
2	32681890	32681891	+
2	32681954	32681955	+
2	32749359	32749360	+
2	32754629	32754630	+
2	32762089	32762090	+
2	32787924	32787925	-
2	32923907	32923908	+
2	32923939	32923940	+
2	33135435	33135436	-
2	33135461	33135462	-
2	33136155	33136156	-
2	33137272	33137273	-
2	33137284	33137285	-
2	33137563	33137564	-
2	33243778	33243779	+
2	33409365	33409366	-
2	33411235	33411236	-
2	33411448	33411449	-
2	33411805	33411806	-
2	33454445	33454446	-
2	33455034	33455035	-
2	33645163	33645164	+
2	33730072	33730073	-
2	33731037	33731038	-
2	33731238	33731239	-
2	33731499	33731500	-
2	33731590	33731591	-
2	33731901	33731902	-
[truncated: 23,336 more rows]

## Sheet: Mouse Test data
Supplementary Data 4. Single nucleotide resolution m6A sites(Test data, mm10)
Chromosome	Start	End	Strand
1	3205098	3205099	-
1	3205255	3205256	-
1	3207081	3207082	-
1	3213567	3213568	-
1	3214662	3214663	-
1	3215351	3215352	-
1	3215370	3215371	-
1	3216147	3216148	-
1	4776601	4776602	-
1	4782018	4782019	-
1	4910552	4910553	-
1	6858532	6858533	+
1	8363392	8363393	-
1	8363412	8363413	-
1	9546476	9546477	+
1	9626425	9626426	+
1	9724687	9724688	-
1	9746036	9746037	-
1	9746058	9746059	-
1	9746064	9746065	-
1	9746832	9746833	-
1	9747011	9747012	-
1	9747356	9747357	-
1	9899574	9899575	+
1	12858904	12858905	+
1	12871246	12871247	-
1	15286309	15286310	-
1	15711658	15711659	+
1	15843063	15843064	+
1	16105755	16105756	+
1	16228951	16228952	-
1	16344738	16344739	-
1	16677364	16677365	+
1	19166096	19166097	+
1	19166503	19166504	+
1	19166739	19166740	+
1	19234674	19234675	+
1	20935662	20935663	+
1	20936224	20936225	+
1	20936327	20936328	+
1	20938112	20938113	+
1	20938225	20938226	+
1	21399732	21399733	-
1	21402259	21402260	-
1	23369635	23369636	-
1	23370097	23370098	-
1	23370234	23370235	-
1	23844893	23844894	-
1	23848449	23848450	-
1	24762807	24762808	+
1	25068086	25068087	-
1	25826588	25826589	-
1	27902560	27902561	+
1	30803336	30803337	-
1	30803835	30803836	-
1	30803886	30803887	-
1	30804057	30804058	-
1	30804228	30804229	-
1	30805179	30805180	-
1	30805318	30805319	-
1	32657720	32657721	+
1	33739685	33739686	+
1	33739701	33739702	+
1	33739719	33739720	+
1	33746412	33746413	-
1	33777296	33777297	-
1	33800867	33800868	-
1	33801003	33801004	-
1	33801327	33801328	-
1	33801542	33801543	-
1	33801970	33801971	-
1	33802509	33802510	-
1	34227942	34227943	+
1	34307425	34307426	+
1	34444519	34444520	+
1	34587179	34587180	+
1	34587288	34587289	+
1	34587928	34587929	+
1	34588588	34588589	+
1	34589176	34589177	+
1	34722309	34722310	+
1	34817334	34817335	-
1	36103903	36103904	+
1	36104189	36104190	+
1	36106141	36106142	+
1	36106180	36106181	+
1	36144181	36144182	-
1	36144185	36144186	-
1	36319289	36319290	+
1	36420521	36420522	-
1	36472783	36472784	+
1	36472790	36472791	+
1	36512910	36512911	+
1	36549864	36549865	-
1	36699797	36699798	-
1	36808311	36808312	-
1	37420379	37420380	-
1	37444454	37444455	-
1	37611767	37611768	-
1	37624101	37624102	-
1	37875623	37875624	+
1	38019299	38019300	+
1	38088359	38088360	-
1	38088622	38088623	-
1	38179427	38179428	-
1	38864063	38864064	-
1	38864071	38864072	-
1	38864101	38864102	-
1	38864570	38864571	-
1	38865581	38865582	-
1	39372090	39372091	-
1	39546543	39546544	+
1	40024691	40024692	+
1	40024998	40024999	+
1	40313314	40313315	+
1	42304332	42304333	+
1	42696268	42696269	+
1	42698986	42698987	+
1	42699292	42699293	+
1	42699317	42699318	+
1	42699763	42699764	+
1	42699896	42699897	+
1	42700009	42700010	+
1	43049101	43049102	-
1	43075499	43075500	-
1	43750181	43750182	-
1	43750206	43750207	-
1	44126398	44126399	+
1	44142915	44142916	+
1	44167564	44167565	+
1	44167598	44167599	+
1	44180740	44180741	+
1	44180987	44180988	+
1	44181010	44181011	+
1	45376029	45376030	-
1	45376041	45376042	-
1	45911221	45911222	-
1	46835802	46835803	-
1	52155288	52155289	+
1	52459060	52459061	-
1	52490098	52490099	-
1	52708454	52708455	-
1	52708953	52708954	-
1	52789775	52789776	-
1	52790122	52790123	-
1	52790172	52790173	-
1	52920496	52920497	+
1	53206806	53206807	-
1	53320097	53320098	+
1	53347161	53347162	-
1	53347264	53347265	-
1	53347690	53347691	-
1	54480465	54480466	-
1	54648318	54648319	-
1	55697805	55697806	+
1	56796008	56796009	-
1	56796257	56796258	-
1	56871677	56871678	-
1	56871685	56871686	-
1	56971292	56971293	-
1	56974284	56974285	+
1	57383114	57383115	+
1	57388523	57388524	-
1	58115095	58115096	+
1	58461428	58461429	+
1	58461925	58461926	+
1	58461941	58461942	+
1	58462032	58462033	+
1	58464056	58464057	-
1	58530093	58530094	-
1	58530112	58530113	-
1	58903750	58903751	-
1	58903764	58903765	-
1	59162887	59162888	-
1	59163071	59163072	-
1	59163298	59163299	-
1	59215302	59215303	-
1	59870605	59870606	+
1	59981849	59981850	+
1	59990374	59990375	-
1	59990489	59990490	-
1	60150651	60150652	+
1	60483821	60483822	-
1	60488356	60488357	-
1	60488428	60488429	-
1	60488456	60488457	-
1	60525776	60525777	-
1	62639321	62639322	+
1	62817169	62817170	+
1	63114706	63114707	+
1	63304738	63304739	+
1	63304794	63304795	+
1	63305696	63305697	+
1	63306035	63306036	+
1	63307144	63307145	+
1	63307800	63307801	+
1	63308143	63308144	+
1	63308546	63308547	+
1	64034495	64034496	-
1	64034964	64034965	-
1	64035040	64035041	-
1	64121075	64121076	-
1	64597441	64597442	+
1	64597464	64597465	+
1	64607746	64607747	-
1	64607788	64607789	-
1	66321966	66321967	+
1	66413990	66413991	+
1	66415124	66415125	+
1	67226844	67226845	+
1	68038621	68038622	-
1	70882234	70882235	+
1	71891937	71891938	+
1	72160561	72160562	-
1	72301202	72301203	+
1	72428909	72428910	-
1	72428927	72428928	-
1	72535395	72535396	-
1	72536114	72536115	-
1	72536134	72536135	-
1	72858893	72858894	-
1	72859552	72859553	-
1	72860065	72860066	-
1	72860142	72860143	-
1	72860207	72860208	-
1	72860211	72860212	-
1	72860333	72860334	-
1	72860379	72860380	-
1	72860408	72860409	-
1	74267938	74267939	+
1	74528958	74528959	+
1	74566713	74566714	-
1	74566819	74566820	-
1	74569831	74569832	-
1	74571015	74571016	-
1	74572076	74572077	-
1	74572105	74572106	-
1	74594090	74594091	-
1	75181064	75181065	-
1	75198005	75198006	-
1	75198711	75198712	-
1	75199020	75199021	-
1	75215437	75215438	-
1	75421839	75421840	+
1	75431539	75431540	+
1	75477508	75477509	-
1	75506586	75506587	+
1	75506643	75506644	+
1	75506811	75506812	+
1	75506826	75506827	+
1	77373084	77373085	-
1	77373271	77373272	-
1	78706313	78706314	+
1	78706656	78706657	+
1	79436573	79436574	-
1	79705413	79705414	-
1	80267193	80267194	-
1	82237363	82237364	-
1	82287462	82287463	-
1	82287470	82287471	-
1	82288410	82288411	-
1	82289614	82289615	-
1	82290224	82290225	-
1	82290275	82290276	-
1	82290822	82290823	-
1	83276179	83276180	-
1	84037683	84037684	-
1	84912284	84912285	-
1	86305983	86305984	+
1	86350516	86350517	-
1	86356292	86356293	-
1	86587128	86587129	+
1	86606132	86606133	+
1	86606174	86606175	+
1	86606189	86606190	+
1	87449206	87449207	+
1	87449611	87449612	+
1	87791414	87791415	+
1	88166256	88166257	+
1	88265507	88265508	-
1	88265538	88265539	-
1	88266167	88266168	-
1	88700923	88700924	-
1	88700984	88700985	-
1	88701024	88701025	-
1	89145417	89145418	+
1	89153286	89153287	+
1	89153400	89153401	+
1	89153739	89153740	+
1	89889043	89889044	+
1	89890415	89890416	+
1	90778989	90778990	-
1	90958430	90958431	-
1	90958495	90958496	-
1	91128227	91128228	+
1	91223463	91223464	+
1	91416555	91416556	-
1	91417012	91417013	-
1	91417245	91417246	-
1	91417755	91417756	-
1	91424398	91424399	-
1	91554896	91554897	+
1	91932968	91932969	-
1	92920008	92920009	+
1	92920330	92920331	+
1	93298313	93298314	+
1	93304737	93304738	-
1	93321015	93321016	-
1	93622412	93622413	-
1	93750752	93750753	-
1	94469090	94469091	-
1	95591226	95591227	-
1	95591501	95591502	-
1	95591805	95591806	-
1	95627559	95627560	-
1	97645934	97645935	-
1	104934073	104934074	+
1	105283293	105283294	-
1	105991183	105991184	+
1	106031183	106031184	+
1	106032770	106032771	+
1	106032828	106032829	+
1	106392276	106392277	+
1	106392516	106392517	+
1	106392975	106392976	+
1	106713711	106713712	-
1	106713728	106713729	-
1	106724879	106724880	-
1	106724900	106724901	-
1	106724909	106724910	-
1	107607402	107607403	+
1	110138014	110138015	+
1	110138095	110138096	+
1	111861420	111861421	-
1	111863533	111863534	-
1	112396317	112396318	-
1	118333036	118333037	+
1	118419532	118419533	+
1	118419808	118419809	+
1	118609168	118609169	+
1	118609175	118609176	+
1	119416930	119416931	-
1	119417592	119417593	-
1	119527558	119527559	+
1	119595803	119595804	-
1	119659326	119659327	-
1	119910060	119910061	-
1	120067707	120067708	-
1	120607137	120607138	+
1	120607370	120607371	+
1	120607382	120607383	+
1	120607399	120607400	+
1	121305097	121305098	-
1	121328213	121328214	+
1	125595094	125595095	+
1	125872162	125872163	-
1	125872731	125872732	+
1	125872961	125872962	-
1	125914752	125914753	-
1	126024451	126024452	-
1	127482743	127482744	+
1	127482758	127482759	+
1	127483075	127483076	+
1	127483107	127483108	+
1	127491428	127491429	-
1	127802852	127802853	+
1	127803705	127803706	+
1	128260833	128260834	+
1	128277032	128277033	+
1	128589389	128589390	-
1	130218337	130218338	+
1	130690787	130690788	-
1	130718984	130718985	+
1	130719353	130719354	+
1	130719375	130719376	+
1	131128658	131128659	-
1	131128839	131128840	-
1	131177227	131177228	-
1	131816103	131816104	+
1	131931257	131931258	+
1	131977784	131977785	+
1	132018180	132018181	+
1	132305481	132305482	+
1	132357299	132357300	-
1	132360897	132360898	-
1	132361149	132361150	-
1	132381035	132381036	-
1	132514376	132514377	-
1	132515273	132515274	-
1	132564822	132564823	-
1	132564838	132564839	-
1	132570564	132570565	-
1	132937408	132937409	+
1	132937820	132937821	+
1	132938070	132938071	+
1	132938768	132938769	+
1	132938775	132938776	+
1	132939376	132939377	+
1	132940396	132940397	+
1	133132728	133132729	+
1	133301092	133301093	+
1	133621549	133621550	-
1	133656790	133656791	-
1	133659856	133659857	-
1	133706772	133706773	-
1	133706824	133706825	-
1	133911889	133911890	-
1	134077288	134077289	-
1	134077317	134077318	-
1	134201946	134201947	-
1	134202569	134202570	-
1	134234569	134234570	-
1	134234579	134234580	-
1	134506274	134506275	+
1	134631376	134631377	+
1	134631408	134631409	+
1	134631451	134631452	+
1	134747996	134747997	+
1	134748449	134748450	+
1	134751400	134751401	+
1	134755256	134755257	-
1	134759341	134759342	-
1	135385245	135385246	-
1	135438618	135438619	-
1	135438636	135438637	-
1	135439281	135439282	-
1	135440399	135440400	-
1	135441233	135441234	-
1	135441289	135441290	-
1	135441345	135441346	-
1	135441383	135441384	-
1	135441718	135441719	-
1	135768744	135768745	+
1	136175345	136175346	+
1	136177236	136177237	+
1	136270540	136270541	-
1	136270575	136270576	-
1	136270816	136270817	-
1	136270991	136270992	-
1	136271035	136271036	-
1	136280625	136280626	-
1	136280790	136280791	-
1	136280838	136280839	-
1	136281176	136281177	-
1	136282240	136282241	-
1	136626318	136626319	+
1	136626526	136626527	+
1	136626533	136626534	+
1	136627336	136627337	+
1	136627640	136627641	+
1	136845406	136845407	-
1	139447030	139447031	+
1	139447140	139447141	+
1	139447156	139447157	+
1	139451839	139451840	+
1	143640744	143640745	+
1	143641224	143641225	+
1	143646521	143646522	+
1	143646643	143646644	+
1	143646658	143646659	+
1	143646998	143646999	+
1	143647004	143647005	+
1	143778158	143778159	+
1	144001725	144001726	-
1	146901652	146901653	+
1	146901860	146901861	+
1	146901878	146901879	+
1	146901938	146901939	+
1	146902094	146902095	+
1	146902265	146902266	+
1	151137158	151137159	+
1	151344150	151344151	-
1	151471287	151471288	-
1	151818660	151818661	+
1	151818706	151818707	+
1	152518656	152518657	-
1	153693935	153693936	+
1	153694051	153694052	+
1	153696251	153696252	+
1	153744264	153744265	+
1	153907991	153907992	+
1	155097985	155097986	-
1	155205087	155205088	+
1	155687133	155687134	+
1	155779463	155779464	-
1	155779585	155779586	-
1	155846864	155846865	-
1	155847364	155847365	-
1	155847934	155847935	-
1	155848318	155848319	-
1	155928734	155928735	-
1	156006872	156006873	-
1	156007027	156007028	-
1	156051548	156051549	+
1	156051630	156051631	+
1	156051646	156051647	+
1	156641599	156641600	+
1	156641664	156641665	+
1	156641713	156641714	+
1	156678907	156678908	-
1	156681387	156681388	-
1	156808959	156808960	-
1	156808989	156808990	-
1	158246039	158246040	-
1	158246056	158246057	-
1	158246471	158246472	-
1	158688641	158688642	+
1	158688650	158688651	+
1	158688655	158688656	+
1	158689385	158689386	+
1	160075574	160075575	+
1	160226569	160226570	-
1	160986409	160986410	+
1	160986419	160986420	+
1	161041570	161041571	-
1	161070354	161070355	-
1	161088975	161088976	-
1	161818541	161818542	-
1	161818556	161818557	-
1	161834449	161834450	-
1	161834700	161834701	-
1	161834710	161834711	-
1	161970773	161970774	+
1	161971351	161971352	+
1	161991922	161991923	-
1	162705328	162705329	-
1	162706553	162706554	-
1	162794166	162794167	-
1	162954139	162954140	-
1	163386301	163386302	-
1	163386382	163386383	-
1	163952525	163952526	+
1	163953656	163953657	+
1	164192316	164192317	+
1	164194155	164194156	+
1	164194274	164194275	+
1	164263751	164263752	+
1	164280038	164280039	+
1	165215484	165215485	-
1	165322599	165322600	+
1	165875451	165875452	-
1	166310991	166310992	+
1	166311408	166311409	+
1	166399394	166399395	-
1	166409085	166409086	-
1	167078556	167078557	+
1	167078915	167078916	+
1	167079136	167079137	+
1	167226189	167226190	-
1	167598523	167598524	+
1	168431852	168431853	-
1	169934157	169934158	+
1	170142394	170142395	-
1	170166809	170166810	-
1	170315800	170315801	-
1	170669187	170669188	+
1	170960840	170960841	-
1	170960849	170960850	-
1	171173760	171173761	-
1	171219380	171219381	-
1	171342426	171342427	-
1	171411349	171411350	+
1	171504386	171504387	+
1	172172508	172172509	+
1	172172670	172172671	+
1	172317574	172317575	+
1	172321168	172321169	-
1	172631452	172631453	-
1	172698685	172698686	+
1	172997320	172997321	+
1	173336149	173336150	-
1	173337006	173337007	-
1	174501849	174501850	+
1	174608506	174608507	+
1	174834034	174834035	-
1	174836502	174836503	-
1	175059630	175059631	-
1	175686021	175686022	-
1	175686276	175686277	-
1	175686375	175686376	-
1	175686721	175686722	-
1	175687661	175687662	-
1	175963975	175963976	-
1	175964005	175964006	-
1	176735160	176735161	-
1	176735658	176735659	-
1	176755240	176755241	-
1	176756216	176756217	-
1	176769426	176769427	-
1	176774654	176774655	-
1	177447265	177447266	+
1	177447373	177447374	+
1	177447604	177447605	+
1	177447625	177447626	+
1	177447967	177447968	+
1	177448076	177448077	+
1	177448630	177448631	+
1	177448658	177448659	+
1	178914969	178914970	+
1	178915095	178915096	+
1	178915809	178915810	+
1	178932270	178932271	+
1	178932417	178932418	+
1	179609904	179609905	+
1	179625224	179625225	+
1	179625289	179625290	+
1	179625335	179625336	+
1	179625784	179625785	+
1	179625822	179625823	+
1	179627188	179627189	+
1	179745300	179745301	-
1	179745502	179745503	-
1	179752412	179752413	-
1	179752973	179752974	-
1	179753704	179753705	-
1	179753711	179753712	-
1	179753920	179753921	-
1	180144659	180144660	+
1	180162193	180162194	+
1	180437122	180437123	-
1	180747008	180747009	+
1	180752239	180752240	+
1	181177709	181177710	-
1	181903129	181903130	-
1	181922359	181922360	-
1	182276405	182276406	-
1	182279051	182279052	-
1	182317189	182317190	-
1	182461869	182461870	+
1	182461978	182461979	+
1	182467778	182467779	-
1	182895373	182895374	+
1	182895461	182895462	+
1	182895616	182895617	+
1	182895627	182895628	+
1	183087048	183087049	-
1	183358926	183358927	-
1	184075009	184075010	+
1	184787188	184787189	-
1	184787373	184787374	-
1	184874125	184874126	-
1	184874180	184874181	-
1	184897959	184897960	-
1	185464247	185464248	+
1	186625404	186625405	-
1	186704928	186704929	-
1	186739698	186739699	-
1	188211678	188211679	+
1	188211773	188211774	+
1	188212022	188212023	+
1	188212089	188212090	+
1	188212538	188212539	+
1	189209942	189209943	-
1	189648718	189648719	-
1	189649027	189649028	-
1	189652542	189652543	-
1	189654372	189654373	-
1	189654853	189654854	-
1	190122611	190122612	-
1	190216845	190216846	+
1	190799571	190799572	-
1	190799752	190799753	-
1	190800001	190800002	-
1	190800232	190800233	-
1	190948978	190948979	-
1	190949994	190949995	-
1	191778675	191778676	+
1	191909263	191909264	+
1	191909402	191909403	+
1	191909733	191909734	+
1	192073732	192073733	-
1	192100836	192100837	-
1	192505746	192505747	+
1	192847000	192847001	-
1	193174744	193174745	+
1	194644090	194644091	+
1	194812168	194812169	+
1	194812389	194812390	+
1	194813180	194813181	+
1	194813193	194813194	+
1	194814403	194814404	+
2	3225172	3225173	+
2	3225530	3225531	+
2	3226052	3226053	+
2	3226341	3226342	+
2	3226723	3226724	+
2	3329155	3329156	-
2	3329217	3329218	-
2	4603543	4603544	+
2	4611642	4611643	+
2	4612199	4612200	+
2	4623526	4623527	-
2	4624306	4624307	-
2	4624315	4624316	-
2	4906976	4906977	+
2	4938520	4938521	+
2	4991141	4991142	-
2	4991160	4991161	-
2	5294555	5294556	-
2	5297731	5297732	-
2	5961097	5961098	+
2	5961332	5961333	+
2	6440930	6440931	+
2	6440989	6440990	+
2	6441477	6441478	+
2	6542796	6542797	-
2	6546964	6546965	-
2	10251413	10251414	+
2	11300060	11300061	+
2	11733204	11733205	+
2	11733740	11733741	+
2	11767326	11767327	-
2	11790076	11790077	+
2	11790128	11790129	+
2	13004307	13004308	-
2	13077553	13077554	-
2	14985711	14985712	+
2	14985725	14985726	+
2	14985924	14985925	+
2	14985999	14986000	+
2	14986267	14986268	+
2	15076348	15076349	+
2	15076508	15076509	+
2	17734607	17734608	+
2	18162418	18162419	+
2	18219591	18219592	-
2	18684229	18684230	+
2	18684593	18684594	+
2	18844404	18844405	-
2	19657397	19657398	-
2	19658974	19658975	+
2	20848711	20848712	-
2	20848722	20848723	-
2	20880806	20880807	-
2	20880816	20880817	-
2	20967391	20967392	-
2	20967602	20967603	-
2	21212005	21212006	+
2	21212577	21212578	+
2	21213076	21213077	+
2	21213157	21213158	+
2	21213187	21213188	+
2	21213786	21213787	+
2	21826853	21826854	+
2	21827927	21827928	+
2	21828030	21828031	+
2	21828069	21828070	+
2	23399851	23399852	+
2	24003794	24003795	-
2	24606632	24606633	-
2	24959727	24959728	+
2	24971813	24971814	+
2	24975028	24975029	-
2	25061820	25061821	+
2	25065337	25065338	-
2	25181216	25181217	+
2	25243539	25243540	+
2	25243883	25243884	+
2	25245600	25245601	-
2	25245707	25245708	-
2	25273202	25273203	+
2	25291900	25291901	-
2	25376612	25376613	+
2	25505407	25505408	+
2	25519415	25519416	-
2	25575080	25575081	-
2	25575795	25575796	-
2	25577277	25577278	-
2	25578764	25578765	-
2	25579893	25579894	-
2	25625015	25625016	-
2	25625066	25625067	-
2	25707418	25707419	+
2	26138482	26138483	-
2	26364704	26364705	-
2	26365267	26365268	-
2	26387111	26387112	-
2	26387752	26387753	+
2	26389851	26389852	+
2	26396849	26396850	-
2	26409860	26409861	-
2	26438963	26438964	-
2	26438990	26438991	-
2	26440574	26440575	-
2	26441827	26441828	-
2	26458318	26458319	-
2	26458720	26458721	-
2	26460632	26460633	-
2	27020048	27020049	+
2	27020053	27020054	+
2	27020068	27020069	+
2	27020419	27020420	+
2	27020457	27020458	+
2	27112657	27112658	-
2	27182987	27182988	+
2	27183002	27183003	+
2	27443018	27443019	+
2	27443949	27443950	+
2	27446851	27446852	-
2	27448463	27448464	-
2	27448474	27448475	-
2	27760660	27760661	+
2	27762835	27762836	+
2	28229254	28229255	+
2	28229585	28229586	+
2	28229627	28229628	+
2	28229997	28229998	+
2	28451087	28451088	+
2	28453225	28453226	+
2	28453702	28453703	+
2	28453738	28453739	+
2	28469721	28469722	+
2	28469793	28469794	+
2	28470240	28470241	+
2	28686695	28686696	+
2	28687032	28687033	+
2	28687288	28687289	+
2	28825311	28825312	-
2	28825621	28825622	-
2	28825638	28825639	-
2	28834716	28834717	-
2	28835105	28835106	-
2	28835156	28835157	-
2	28835167	28835168	-
2	29065249	29065250	+
2	29145736	29145737	+
2	29147555	29147556	+
2	29179479	29179480	+
2	29179593	29179594	+
2	29179615	29179616	+
2	29180069	29180070	+
2	29194350	29194351	-
2	29228030	29228031	-
2	29248278	29248279	-
2	29702367	29702368	+
2	29702428	29702429	+
2	29776791	29776792	-
2	29796684	29796685	+
2	29805760	29805761	+
2	29922330	29922331	+
2	29922336	29922337	+
2	29922378	29922379	+
2	30173982	30173983	+
2	30237541	30237542	-
2	30255928	30255929	+
2	30262055	30262056	+
2	30262222	30262223	+
2	30284629	30284630	-
2	30284771	30284772	-
2	30402190	30402191	-
2	30472741	30472742	-
2	30822840	30822841	+
2	30823849	30823850	-
2	30953838	30953839	+
2	30957201	30957202	+
2	30960600	30960601	-
2	31214540	31214541	+
2	31292612	31292613	+
2	31292631	31292632	+
2	31689351	31689352	+
2	31689555	31689556	+
2	31800446	31800447	+
2	31801056	31801057	+
2	32034613	32034614	+
2	32213005	32213006	+
2	32214049	32214050	+
2	32214087	32214088	+
2	32214301	32214302	+
2	32310261	32310262	-
2	32415473	32415474	-
2	32567675	32567676	+
2	32587471	32587472	+
2	32597218	32597219	+
2	32597285	32597286	+
2	32707935	32707936	-
2	33136194	33136195	-
2	33411051	33411052	-
2	33411057	33411058	-
2	33411070	33411071	-
2	33453656	33453657	-
2	33453778	33453779	-
2	33455010	33455011	-
2	33645205	33645206	+
2	33645307	33645308	+
2	33646094	33646095	+
2	33646101	33646102	+
2	33730162	33730163	-
2	33731399	33731400	-
2	33731759	33731760	-
2	33732864	33732865	-
2	33733142	33733143	-
2	34623691	34623692	+
2	34677321	34677322	-
2	34678046	34678047	-
2	34728862	34728863	-
2	34775902	34775903	+
2	34776013	34776014	+
2	34805684	34805685	-
2	34822873	34822874	-
2	35095690	35095691	-
2	35401058	35401059	-
2	35401471	35401472	-
2	35709914	35709915	+
2	35728322	35728323	+
2	35751878	35751879	-
2	35902765	35902766	-
2	36082545	36082546	-
2	36082614	36082615	-
2	36189139	36189140	+
2	37351889	37351890	-
2	37429438	37429439	-
2	37518897	37518898	+
2	37519323	37519324	+
2	37570139	37570140	-
2	37579387	37579388	-
2	38369013	38369014	+
2	38369105	38369106	+
2	38369433	38369434	+
2	38585474	38585475	+
2	44988477	44988478	-
2	44988667	44988668	-
2	44996701	44996702	-
2	44996979	44996980	-
2	48902285	48902286	+
2	48902588	48902589	+
2	49256661	49256662	+
2	49257320	49257321	+
2	49257616	49257617	+
2	49257830	49257831	+
2	49550101	49550102	+
2	49771488	49771489	+
2	49771852	49771853	+
2	49947641	49947642	+
2	52112032	52112033	+
2	52112050	52112051	+
2	52112397	52112398	+
2	52112617	52112618	+
2	52402336	52402337	-
2	52402359	52402360	-
2	52858164	52858165	+
2	54084477	54084478	-
2	54085445	54085446	-
2	57108407	57108408	-
2	58446767	58446768	-
2	58447588	58447589	-
2	58583477	58583478	+
2	58583648	58583649	+
2	58823649	58823650	-
2	59308289	59308290	+
2	59308370	59308371	+
2	59354361	59354362	+
2	59354993	59354994	+
2	60234036	60234037	+
2	60751412	60751413	-
2	61649941	61649942	+
2	61650040	61650041	+
2	61653549	61653550	+
2	61804924	61804925	+
2	61812196	61812197	+
2	61812211	61812212	+
2	61812376	61812377	+
2	62777491	62777492	-
2	65460398	65460399	-
2	65460632	65460633	-
2	65460704	65460705	-
2	65461405	65461406	-
2	66022086	66022087	+
2	66022092	66022093	+
2	66022263	66022264	+
2	66023230	66023231	+
2	66023295	66023296	+
2	66024789	66024790	+
2	66272648	66272649	-
2	66272988	66272989	-
2	66273014	66273015	-
2	66318011	66318012	-
2	66483559	66483560	-
2	66484272	66484273	-
2	68118104	68118105	+
2	68118239	68118240	+
2	68118321	68118322	+
2	68118372	68118373	+
2	68118688	68118689	+
2	68118966	68118967	+
2	68122636	68122637	+
2	69702635	69702636	-
2	69973360	69973361	+
2	70477262	70477263	+
2	70713820	70713821	-
2	70713915	70713916	-
2	70713968	70713969	-
2	71530895	71530896	-
2	71530947	71530948	-
2	71531748	71531749	-
2	71532850	71532851	+
2	71544519	71544520	-
2	71856134	71856135	+
2	71856976	71856977	+
2	72256532	72256533	+
2	72938188	72938189	-
2	72970416	72970417	-
2	72970535	72970536	-
2	72970911	72970912	-
2	73343461	73343462	-
2	75676447	75676448	-
2	75677107	75677108	-
2	75679348	75679349	-
2	75937103	75937104	-
2	76595962	76595963	+
2	76595982	76595983	+
2	78869045	78869046	+
2	79327937	79327938	+
2	79453910	79453911	-
2	80353188	80353189	+
2	80413317	80413318	-
2	82257072	82257073	+
2	82257334	82257335	+
2	82258568	82258569	+
2	82258637	82258638	+
2	82258644	82258645	+
2	82258679	82258680	+
2	82259513	82259514	+
2	83880446	83880447	+
2	83880533	83880534	+
2	84333544	84333545	-
2	84333575	84333576	-
2	84602307	84602308	-
2	84602484	84602485	-
2	84602529	84602530	-
2	84602797	84602798	-
2	84689033	84689034	-
2	84711352	84711353	-
2	84723478	84723479	-
2	84723997	84723998	-
2	84724032	84724033	-
2	84724040	84724041	-
2	84863046	84863047	+
2	84863188	84863189	+
2	84863217	84863218	+
2	84872105	84872106	-
2	85058813	85058814	+
2	85061996	85061997	+
2	85063552	85063553	+
2	85137137	85137138	+
2	85139784	85139785	+
2	85190309	85190310	-
2	85191152	85191153	-
2	85196502	85196503	-
2	85197299	85197300	-
2	86042214	86042215	+
2	87526457	87526458	+
2	90905995	90905996	+
2	90909394	90909395	+
2	90909491	90909492	+
2	90909538	90909539	+
2	90910282	90910283	+
2	90911135	90911136	-
2	91137451	91137452	-
2	91210824	91210825	+
2	91211393	91211394	+
2	91211404	91211405	+
2	91511939	91511940	+
2	91620330	91620331	+
2	91620387	91620388	+
2	91676001	91676002	-
2	91676195	91676196	-
2	91720680	91720681	+
2	91917873	91917874	+
2	91918194	91918195	+
2	91918207	91918208	+
2	91918368	91918369	+
2	91928898	91928899	+
2	91929265	91929266	+
2	91933368	91933369	-
2	92360422	92360423	+
2	92404873	92404874	-
2	92599708	92599709	+
2	92613701	92613702	+
2	92614349	92614350	+
2	92953705	92953706	+
2	93955975	93955976	-
2	94415995	94415996	+
2	97468094	97468095	+
2	97629409	97629410	+
2	97630864	97630865	+
2	97630941	97630942	+
2	97630995	97630996	+
2	102450322	102450323	-
2	102450575	102450576	-
2	102450686	102450687	-
2	102451353	102451354	-
2	102642437	102642438	+
2	102777708	102777709	+
2	102781774	102781775	+
2	102781871	102781872	+
2	102781903	102781904	+
2	102790151	102790152	+
2	104146057	104146058	-
2	104146720	104146721	-
2	104146940	104146941	-
2	104146944	104146945	-
2	104147293	104147294	-
2	104147529	104147530	-
2	104148562	104148563	-
2	104148573	104148574	-
2	104148687	104148688	-
2	104257070	104257071	-
2	104410171	104410172	-
2	104568698	104568699	+
2	104664455	104664456	-
2	104817542	104817543	+
2	104992371	104992372	-
2	105386367	105386368	-
2	105696420	105696421	+
2	105966810	105966811	-
2	106867965	106867966	+
2	106964784	106964785	-
2	107294437	107294438	+
2	107296129	107296130	+
2	107296510	107296511	+
2	107296609	107296610	+
2	107296846	107296847	+
2	109723880	109723881	+
2	110011811	110011812	+
2	112631781	112631782	-
2	112631846	112631847	-
2	113834048	113834049	-
2	114010801	114010802	-
2	114010871	114010872	-
2	114011504	114011505	-
2	114011616	114011617	-
2	114101446	114101447	-
2	114195645	114195646	-
2	114196017	114196018	-
2	114196114	114196115	-
2	114196237	114196238	-
2	114196441	114196442	-
2	114196599	114196600	-
2	115864167	115864168	-
2	117177473	117177474	+
2	117177674	117177675	+
2	117178274	117178275	+
2	118125570	118125571	+
2	118476106	118476107	-
2	118696626	118696627	+
2	118789902	118789903	+
2	118789985	118789986	+
2	118793064	118793065	+
2	118793071	118793072	+
2	118916487	118916488	+
2	119017982	119017983	-
2	119038742	119038743	+
2	119269992	119269993	-
2	119270308	119270309	-
2	119270317	119270318	-
2	119293640	119293641	+
2	119293707	119293708	+
2	119297248	119297249	+
2	119298102	119298103	+
2	119354037	119354038	+
2	119599700	119599701	+
2	119660411	119660412	-
2	119734649	119734650	+
2	119941608	119941609	+
2	119947490	119947491	+
2	119947650	119947651	+
2	119947805	119947806	+
2	119964145	119964146	+
2	119964561	119964562	+
2	119964680	119964681	+
2	120025324	120025325	+
2	120317385	120317386	-
2	120317750	120317751	-
2	120534381	120534382	-
2	120535549	120535550	-
2	120535561	120535562	-
2	120586162	120586163	+
2	120718352	120718353	-
2	120718562	120718563	-
2	120738380	120738381	-
2	120746158	120746159	-
2	120748712	120748713	-
2	120851163	120851164	+
2	120862580	120862581	-
2	120862601	120862602	-
2	121007318	121007319	+
2	121139372	121139373	-
2	121155496	121155497	+
2	121155521	121155522	+
2	121166472	121166473	-
2	121236321	121236322	-
2	121299376	121299377	+
2	121300013	121300014	+
2	121300277	121300278	+
2	121301069	121301070	+
2	121302700	121302701	+
2	121306973	121306974	+
2	121309234	121309235	+
2	121311785	121311786	-
2	121437703	121437704	+
2	121546281	121546282	-
2	121546313	121546314	-
2	121546644	121546645	-
2	122684895	122684896	-
2	122684921	122684922	-
2	122685014	122685015	-
2	122702181	122702182	-
2	122809417	122809418	+
2	124664313	124664314	+
2	124664327	124664328	+
2	124665031	124665032	+
2	124665453	124665454	+
2	125088748	125088749	-
2	125301661	125301662	-
2	125301678	125301679	-
2	125629515	125629516	-
2	125673767	125673768	+
2	125673857	125673858	+
2	125674086	125674087	+
2	125674113	125674114	+
2	125740211	125740212	-
2	125740344	125740345	-
2	125740358	125740359	-
2	126587888	126587889	+
2	126595031	126595032	+
2	126630061	126630062	-
2	126630173	126630174	-
2	126742317	126742318	+
2	126742496	126742497	+
2	127096847	127096848	+
2	127140562	127140563	-
2	127258140	127258141	+
2	127258968	127258969	+
2	127259186	127259187	+
2	127260054	127260055	+
2	127577797	127577798	-
2	127740887	127740888	-
2	128611603	128611604	-
2	128612686	128612687	-
2	128851664	128851665	+
2	129016956	129016957	+
2	129017360	129017361	+
2	129093227	129093228	+
2	129126080	129126081	+
2	129133417	129133418	+
2	129616381	129616382	+
2	129616392	129616393	+
2	129630095	129630096	+
2	129630681	129630682	+
2	129630726	129630727	+
2	129630818	129630819	+
2	130370017	130370018	+
2	130421846	130421847	-
2	130614141	130614142	-
2	130633183	130633184	-
2	130636574	130636575	-
2	130869781	130869782	-
2	130879506	130879507	-
2	131026551	131026552	+
2	131029092	131029093	+
2	131029113	131029114	+
2	131029618	131029619	+
2	131171510	131171511	-
2	131246517	131246518	+
2	131302754	131302755	-
2	131302902	131302903	-
2	131302910	131302911	-
2	131936477	131936478	+
2	131955034	131955035	+
2	131995137	131995138	-
2	132373183	132373184	-
2	132373443	132373444	-
2	133561088	133561089	+
2	136083186	136083187	-
2	136083238	136083239	-
2	136116747	136116748	-
2	136116754	136116755	-
2	137068686	137068687	+
2	137083069	137083070	-
2	137083078	137083079	-
2	138284490	138284491	+
2	140659391	140659392	-
2	140659958	140659959	-
2	140660042	140660043	-
2	140660205	140660206	-
2	140660296	140660297	-
2	140660326	140660327	-
2	140660591	140660592	-
2	140660653	140660654	-
2	140661354	140661355	-
2	140661464	140661465	-
2	143947514	143947515	-
2	144407012	144407013	+
2	144407181	144407182	+
2	144538721	144538722	+
2	145640775	145640776	+
2	145641406	145641407	+
2	145641511	145641512	+
2	145641637	145641638	+
2	145885935	145885936	+
2	146889168	146889169	+
2	148043171	148043172	-
2	148043445	148043446	-
2	148043672	148043673	-
2	148397390	148397391	+
2	148675888	148675889	+
2	148684154	148684155	+
2	148684409	148684410	+
2	149899583	149899584	+
2	150003269	150003270	+
2	150003644	150003645	+
2	150004036	150004037	+
2	150117303	150117304	-
2	150117863	150117864	-
2	150770875	150770876	+
2	150830703	150830704	+
2	150832971	150832972	-
2	151591848	151591849	-
2	151593834	151593835	-
2	151593957	151593958	-
2	151594144	151594145	-
2	151706736	151706737	+
2	151706744	151706745	+
2	151969858	151969859	-
2	151969866	151969867	-
2	152093432	152093433	+
2	152093451	152093452	+
2	152109458	152109459	+
2	152311842	152311843	+
2	152369327	152369328	-
2	152395007	152395008	-
2	152396835	152396836	-
2	152397390	152397391	-
2	152686580	152686581	+
2	152686592	152686593	+
2	152829887	152829888	-
2	152830050	152830051	-
2	153054272	153054273	+
2	153208751	153208752	+
2	153222717	153222718	-
2	153222789	153222790	-
2	153316577	153316578	+
2	153317042	153317043	+
2	153317160	153317161	+
2	153332485	153332486	+
2	153399844	153399845	+
2	153399877	153399878	+
2	153400138	153400139	+
2	153402700	153402701	+
2	153767264	153767265	+
2	153773036	153773037	+
2	154587805	154587806	-
2	155278576	155278577	-
2	155406460	155406461	-
2	155406575	155406576	-
2	155406583	155406584	-
2	155415342	155415343	-
2	155415682	155415683	-
2	155415689	155415690	-
2	155634770	155634771	-
2	155635024	155635025	-
2	155702329	155702330	-
2	155815791	155815792	+
2	155817934	155817935	-
2	155992606	155992607	+
2	155998586	155998587	+
2	156096611	156096612	-
2	156096939	156096940	-
2	156097210	156097211	-
2	156097860	156097861	-
2	156097905	156097906	-
2	156098098	156098099	-
2	156123952	156123953	-
2	156525073	156525074	+
2	156539944	156539945	+
2	156540662	156540663	+
2	156540811	156540812	+
2	156540922	156540923	+
2	156551383	156551384	+
2	156567267	156567268	+
2	156567497	156567498	+
2	156701359	156701360	+
2	156763162	156763163	+
2	156775486	156775487	+
2	156862336	156862337	-
2	156995881	156995882	-
2	157016769	157016770	-
2	157017486	157017487	-
2	157020684	157020685	-
2	157469953	157469954	+
2	157556470	157556471	-
2	157562010	157562011	+
2	158008484	158008485	-
2	158117367	158117368	-
2	158385504	158385505	+
2	158495840	158495841	+
2	158495862	158495863	+
2	158497961	158497962	+
2	158595691	158595692	-
2	158639090	158639091	+
2	158761486	158761487	+
2	158765763	158765764	+
2	158785497	158785498	+
2	160365574	160365575	-
2	160365605	160365606	-
2	160781316	160781317	-
2	160781940	160781941	-
2	160781963	160781964	-
2	160949396	160949397	-
2	160950043	160950044	-
2	160950091	160950092	-
2	160966487	160966488	-
2	160966505	160966506	-
2	161113938	161113939	+
2	162674958	162674959	+
2	162934787	162934788	+
2	163013361	163013362	+
2	163013373	163013374	+
2	163013629	163013630	+
2	163045305	163045306	+
2	163454427	163454428	+
2	163469531	163469532	-
2	163570406	163570407	+
2	163615796	163615797	+
2	163615925	163615926	+
2	163616959	163616960	+
2	163863150	163863151	-
2	163863160	163863161	-
2	164151926	164151927	+
2	164164633	164164634	-
2	164792418	164792419	+
2	164792513	164792514	+
2	164820862	164820863	+
2	164825990	164825991	+
2	164891064	164891065	+
2	164891159	164891160	+
2	164892714	164892715	+
2	165112635	165112636	-
2	165377858	165377859	-
2	165379922	165379923	-
2	165380200	165380201	-
2	165380347	165380348	-
2	165381693	165381694	-
2	165491039	165491040	-
2	165785065	165785066	-
2	165812551	165812552	-
2	166074318	166074319	-
2	166567398	166567399	-
2	167036752	167036753	-
2	167036761	167036762	-
2	167036773	167036774	-
2	167038260	167038261	-
2	167099132	167099133	-
2	167099245	167099246	-
2	167103619	167103620	-
2	167104263	167104264	-
2	167106129	167106130	-
2	167301229	167301230	-
2	167301346	167301347	-
2	167301429	167301430	-
2	167482700	167482701	-
2	167690126	167690127	+
2	167690153	167690154	+
2	167977527	167977528	+
2	168098806	168098807	+
2	168099173	168099174	+
2	168182407	168182408	-
2	168182531	168182532	-
2	168182818	168182819	-
2	168260434	168260435	-
2	168262043	168262044	-
2	168262398	168262399	-
2	168262425	168262426	-
2	168634614	168634615	-
2	168925861	168925862	-
2	169886261	169886262	+
2	169886502	169886503	+
2	169886711	169886712	+
2	172037174	172037175	-
2	172380375	172380376	+
2	173015475	173015476	+
2	173034200	173034201	+
2	173590429	173590430	-
2	173784069	173784070	+
2	174097071	174097072	+
2	174285081	174285082	+
2	174346653	174346654	+
2	174427590	174427591	-
2	178328085	178328086	+
2	178335585	178335586	+
2	178335712	178335713	+
2	179895847	179895848	+
2	179895889	179895890	+
2	179896046	179896047	+
2	179897237	179897238	+
2	180069929	180069930	+
2	180085507	180085508	+
2	180161925	180161926	+
2	180258924	180258925	-
2	180500368	180500369	+
2	180500580	180500581	+
2	180543082	180543083	+
2	180543169	180543170	+
2	180544157	180544158	+
2	180659158	180659159	-
2	180659373	180659374	-
2	180659510	180659511	-
2	180659534	180659535	-
2	180659690	180659691	-
2	180660602	180660603	-
2	180660628	180660629	-
2	180660697	180660698	-
2	180660935	180660936	-
2	180661519	180661520	-
2	180675269	180675270	-
2	180681734	180681735	-
2	180718024	180718025	+
2	180911341	180911342	-
2	180981187	180981188	+
2	180981362	180981363	+
2	180981446	180981447	+
2	180981984	180981985	+
2	181022637	181022638	-
2	181024156	181024157	-
2	181075704	181075705	-
2	181076361	181076362	-
2	181235087	181235088	-
2	181253871	181253872	-
2	181314275	181314276	-
2	181380690	181380691	+
2	181380709	181380710	+
2	181388427	181388428	-
2	181515263	181515264	+
2	181549440	181549441	+
2	181583231	181583232	-
2	181584426	181584427	-
2	181719516	181719517	+
2	181719977	181719978	+
2	181797326	181797327	+
3	4797569	4797570	+
3	4797763	4797764	+
3	4797983	4797984	+
3	5403207	5403208	+
3	5403532	5403533	+
3	5413495	5413496	+
3	5415295	5415296	+
3	5415302	5415303	+
3	5415402	5415403	+
3	7442209	7442210	+
3	8664515	8664516	-
3	8664525	8664526	-
3	8664563	8664564	-
3	9281214	9281215	+
3	9435800	9435801	-
3	9438183	9438184	-
3	9438662	9438663	-
3	9690658	9690659	-
3	9690696	9690697	-
3	9692660	9692661	-
3	10437962	10437963	-
3	10438000	10438001	-
3	14181742	14181743	+
3	16204118	16204119	+
3	16204308	16204309	+
3	16204783	16204784	+
3	16204880	16204881	+
3	16204912	16204913	+
3	16205102	16205103	+
3	16205266	16205267	+
3	16214025	16214026	+
3	16214273	16214274	+
3	17795004	17795005	+
3	18054351	18054352	-
3	18056005	18056006	+
3	19133991	19133992	-
3	19134004	19134005	-
3	19134031	19134032	-
3	19226922	19226923	-
3	19227318	19227319	-
3	19227619	19227620	-
3	19895363	19895364	+
3	22075288	22075289	-
3	22075433	22075434	-
3	22210598	22210599	+
3	25433167	25433168	-
3	25433619	25433620	-
3	25434211	25434212	-
3	25436478	25436479	-
3	27241273	27241274	+
3	27241372	27241373	+
3	27241756	27241757	+
3	27241883	27241884	+
3	27244623	27244624	+
3	27244752	27244753	+
3	30607471	30607472	+
3	30607546	30607547	+
3	30793328	30793329	+
3	30818643	30818644	+
3	31096975	31096976	+
3	31097812	31097813	+
3	31098263	31098264	+
3	32462709	32462710	+
3	32462780	32462781	+
3	32463403	32463404	+
3	32519748	32519749	+
3	32520031	32520032	+
3	32520255	32520256	+
3	32520446	32520447	+
3	32950330	32950331	-
3	33809106	33809107	+
3	33809221	33809222	+
3	34651382	34651383	+
3	36165447	36165448	+
3	36165458	36165459	+
3	36165867	36165868	+
3	36166035	36166036	+
3	36166446	36166447	+
3	36168107	36168108	+
3	36671216	36671217	-
3	36987255	36987256	+
3	36987407	36987408	+
3	36987416	36987417	+
3	36987443	36987444	+
3	37321112	37321113	+
3	37321131	37321132	+
3	37405278	37405279	-
3	37431852	37431853	+
3	37642837	37642838	+
3	38451919	38451920	-
3	38455129	38455130	-
3	38455823	38455824	-
3	38482788	38482789	-
3	38483344	38483345	-
3	38483352	38483353	-
3	38483377	38483378	-
3	38888756	38888757	+
3	38889522	38889523	+
3	38890753	38890754	+
3	38891004	38891005	+
3	38891992	38891993	+
3	38956920	38956921	+
3	38957089	38957090	+
3	38957469	38957470	+
3	38980057	38980058	+
3	38980088	38980089	+
3	38980308	38980309	+
3	38980854	38980855	+
3	38981240	38981241	+
3	38982664	38982665	+
3	39010354	39010355	+
3	39010586	39010587	+
3	39010699	39010700	+
3	39010802	39010803	+
3	39010955	39010956	+
3	40789384	40789385	+
3	40805189	40805190	+
3	40805493	40805494	+
3	40819403	40819404	-
3	40977441	40977442	+
3	41605557	41605558	+
3	41613515	41613516	+
3	41613524	41613525	+
3	41614164	41614165	-
3	45381323	45381324	+
3	45381704	45381705	+
3	45392659	45392660	+
3	45392706	45392707	+
3	45419576	45419577	+
3	45419622	45419623	+
3	49745021	49745022	-
3	50372226	50372227	-
3	51249862	51249863	+
3	51249919	51249920	+
3	51250019	51250020	+
3	51250473	51250474	+
3	51256143	51256144	-
3	51256218	51256219	-
3	51256398	51256399	-
3	51256452	51256453	-
3	51256463	51256464	-
3	51256494	51256495	-
3	51472773	51472774	+
3	51493587	51493588	+
3	51493823	51493824	+
3	51521222	51521223	-
3	52345324	52345325	+
3	52346209	52346210	+
3	52346239	52346240	+
3	52347211	52347212	+
3	52347276	52347277	+
3	53451514	53451515	-
3	53516628	53516629	-
3	54194942	54194943	+
3	54222500	54222501	+
3	54317660	54317661	+
3	54317873	54317874	+
3	54897190	54897191	-
3	54899682	54899683	-
3	54899689	54899690	-
3	55117074	55117075	+
3	55468258	55468259	+
3	55533681	55533682	+
3	55626737	55626738	-
3	55783960	55783961	+
3	55784518	55784519	+
3	55784539	55784540	+
3	57425331	57425332	+
3	58548558	58548559	+
3	58676234	58676235	-
3	59318451	59318452	-
3	59318485	59318486	-
3	59318488	59318489	-
3	59319604	59319605	-
3	59319867	59319868	-
3	59325546	59325547	-
3	59329390	59329391	-
3	60529404	60529405	+
3	60629186	60629187	+
3	61007020	61007021	+
3	61007310	61007311	+
3	61365168	61365169	+
3	61366026	61366027	+
3	61366144	61366145	+
3	61366187	61366188	+
3	62460334	62460335	+
3	62470685	62470686	-
3	62530492	62530493	-
3	63698021	63698022	-
3	63699187	63699188	-
3	63964246	63964247	-
3	63964251	63964252	-
3	63964258	63964259	-
3	63964268	63964269	-
3	63964293	63964294	-
3	65531737	65531738	+
3	65531941	65531942	+
3	65532000	65532001	+
3	65532043	65532044	+
3	65553134	65553135	+
3	66972757	66972758	-
3	68871599	68871600	+
3	69036872	69036873	-
3	69316246	69316247	-
3	69554234	69554235	+
3	69575126	69575127	-
3	69575741	69575742	-
3	73048392	73048393	-
3	73048657	73048658	-
3	73050238	73050239	-
3	73051090	73051091	-
3	73639974	73639975	-
3	75903297	75903298	-
3	76707635	76707636	+
3	79069217	79069218	-
3	79085993	79085994	-
3	79458817	79458818	-
3	79459405	79459406	-
3	79459415	79459416	-
3	79480838	79480839	-
3	79480951	79480952	-
3	79480984	79480985	-
3	79481517	79481518	-
3	79631276	79631277	+
3	79644409	79644410	-
3	79644864	79644865	-
3	80688313	80688314	-
3	81212777	81212778	+
3	81954459	81954460	+
3	81954676	81954677	+
3	82094480	82094481	-
3	82108795	82108796	-
3	82108801	82108802	-
3	82108951	82108952	-
3	82391440	82391441	+
3	82392400	82392401	+
3	82392680	82392681	+
3	82393199	82393200	+
3	82903262	82903263	-
3	83014930	83014931	+
3	83031151	83031152	+
3	83031289	83031290	+
3	83031322	83031323	+
3	83031364	83031365	+
3	83033186	83033187	+
3	83355583	83355584	+
3	83898416	83898417	-
3	84164689	84164690	-
3	84164703	84164704	-
3	84165018	84165019	-
3	84305669	84305670	+
3	84444546	84444547	-
3	84474555	84474556	-
3	84903777	84903778	+
3	84978477	84978478	+
3	85653882	85653883	+
3	85655383	85655384	+
3	85657836	85657837	+
3	86348520	86348521	+
3	86546541	86546542	-
3	86786663	86786664	-
3	86786811	86786812	-
3	86786911	86786912	-
3	86787063	86787064	-
3	86787234	86787235	-
3	86906042	86906043	-
3	87370559	87370560	+
3	87536332	87536333	+
3	87539000	87539001	+
3	87870082	87870083	-
3	87932075	87932076	+
3	87976462	87976463	+
3	88055487	88055488	+
3	88055556	88055557	+
3	88328363	88328364	+
3	88412721	88412722	-
3	88436747	88436748	-
3	88536290	88536291	+
3	88536660	88536661	+
3	88712558	88712559	+
3	88729473	88729474	+
3	88729744	88729745	+
3	88762193	88762194	-
3	88762206	88762207	-
3	88984421	88984422	+
3	89007342	89007343	+
3	89268394	89268395	-
3	89272171	89272172	-
3	89447138	89447139	+
3	89671928	89671929	+
3	89672101	89672102	+
3	89735501	89735502	+
3	89735585	89735586	+
3	89735606	89735607	+
3	89735741	89735742	+
3	89751143	89751144	+
3	89761395	89761396	-
3	89782478	89782479	+
3	89782501	89782502	+
3	89869687	89869688	-
3	89870356	89870357	-
3	89870553	89870554	-
3	89871212	89871213	-
3	89940998	89940999	-
3	92082502	92082503	+
3	94331863	94331864	+
3	94331922	94331923	+
3	94397638	94397639	+
3	94402469	94402470	+
3	94447994	94447995	+
3	94879113	94879114	+
3	94879623	94879624	+
3	94880230	94880231	+
3	94881896	94881897	+
3	94958813	94958814	+
3	95006194	95006195	+
3	95012158	95012159	-
3	95032778	95032779	-
3	95059719	95059720	-
3	95139843	95139844	-
3	95228477	95228478	-
3	95255194	95255195	-
3	95281906	95281907	-
3	95287935	95287936	+
3	95287955	95287956	+
3	95288001	95288002	+
3	95338782	95338783	-
3	95338786	95338787	-
3	95617372	95617373	+
3	95659846	95659847	+
3	95661066	95661067	+
3	95763706	95763707	-
3	95763773	95763774	-
3	95763806	95763807	-
3	95764035	95764036	-
3	95764874	95764875	-
3	95989523	95989524	-
3	96155817	96155818	+
3	96185154	96185155	+
3	96185317	96185318	+
3	96196870	96196871	-
3	96196914	96196915	-
3	96223061	96223062	+
3	96241667	96241668	+
3	96529013	96529014	+
3	96578465	96578466	-
3	96705542	96705543	+
3	96789997	96789998	+
3	96868545	96868546	-
3	96870276	96870277	-
3	97204623	97204624	-
3	97205843	97205844	-
3	97210074	97210075	-
3	97210273	97210274	-
3	97673711	97673712	+
3	97690454	97690455	-
3	97729790	97729791	-
3	97730273	97730274	-
3	97767203	97767204	-
3	98148277	98148278	+
3	98148411	98148412	+
3	98148449	98148450	+
3	98309126	98309127	+
3	98309346	98309347	+
3	98309484	98309485	+
3	98427476	98427477	+
3	100472107	100472108	-
3	100562858	100562859	-
3	100567388	100567389	-
3	101043191	101043192	-
3	101043336	101043337	-
3	101060861	101060862	-
3	101060908	101060909	-
3	101378306	101378307	+
3	101459909	101459910	+
3	101461794	101461795	+
3	101859772	101859773	-
3	103632509	103632510	+
3	103632977	103632978	+
3	103633544	103633545	+
3	103777699	103777700	-
3	103928779	103928780	+
3	103928926	103928927	+
3	103964654	103964655	+
3	103967911	103967912	-
3	104007271	104007272	+
3	104007424	104007425	+
3	104015034	104015035	-
3	104015550	104015551	-
3	104015697	104015698	-
3	104015709	104015710	-
3	104051241	104051242	-
3	104221680	104221681	+
3	104455531	104455532	-
3	104652897	104652898	+
3	105004003	105004004	-
3	105004123	105004124	-
3	105005411	105005412	-
3	105669218	105669219	+
3	105669333	105669334	+
3	105669682	105669683	+
3	105670043	105670044	+
3	105678454	105678455	-
3	105678556	105678557	-
3	105719006	105719007	+
3	105719052	105719053	+
3	106573790	106573791	+
3	106732335	106732336	+
3	106732983	106732984	+
3	106736229	106736230	+
3	107037893	107037894	+
3	107326254	107326255	-
3	107331442	107331443	-
3	107331453	107331454	-
3	107448195	107448196	-
3	107893224	107893225	-
3	108108915	108108916	-
3	108357549	108357550	+
3	108391991	108391992	-
3	108391995	108391996	-
3	108392090	108392091	-
3	108392286	108392287	-
3	108406859	108406860	-
3	108412696	108412697	-
3	108413743	108413744	-
3	108414137	108414138	-
3	108558197	108558198	-
3	108558227	108558228	-
3	108558713	108558714	-
3	108558728	108558729	-
3	108558814	108558815	-
3	108558825	108558826	-
3	108644553	108644554	+
3	108644640	108644641	+
3	108676906	108676907	+
3	108903945	108903946	-
3	108904045	108904046	-
3	108904300	108904301	-
3	108904492	108904493	-
3	109781374	109781375	-
3	109781479	109781480	-
3	109782552	109782553	-
3	110135609	110135610	-
3	110247689	110247690	-
3	110249714	110249715	-
3	110249916	110249917	-
3	110249919	110249920	-
3	115711873	115711874	-
3	115712818	115712819	-
3	115712881	115712882	-
3	116027676	116027677	+
3	116028013	116028014	+
3	116251096	116251097	-
3	116251331	116251332	-
3	116513187	116513188	+
3	116548206	116548207	+
3	116903400	116903401	+
3	117321395	117321396	-
3	117322806	117322807	-
[truncated: 8,860 more rows]
