# Supplementary material for: m6ASNP: a tool for annotating genetic variants by m6A function
Source: Gigascience. 2018 Apr 2;7(5):giy035. doi: 10.1093/gigascience/giy035 (PMC6007280; doi:10.1093/gigascience/giy035)
Supplement: Supplemental material [file giy035_supp.zip › Table S1.xlsx]

## Sheet: Sheet1
Table S1 - The distribution charateristics of m6A-associated variants in different transcript structures
Mouse (dbSNP146)
Gene Region	All m6A variants		miCLIP m6A-variants		MeRIP-Seq m6A-variants		Predicted m6A-variants		Non-m6A-variants
	Number	Proportion	Number	Proportion	Number	Proportion	Number	Proportion	Number	Proportion
UTR5	2326	0.0627411	29	0.032294	570	0.0639731	1727	0.0633413	99473	0.0908313
CDS	19447	0.52456	335	0.373051	4736	0.531538	14376	0.527269	469634	0.428835
UTR3	15300	0.412699	534	0.594655	3604	0.404489	11162	0.409389	526033	0.480334
Human (dbSNP147)
Gene Region	All m6A variants		miCLIP m6A-variants		MeRIP-Seq m6A-variants		Predicted m6A-variants		Non-m6A-variants
	Number	Proportion	Number	Proportion	Number	Proportion	Number	Proportion	Number	Proportion
UTR5	8628	0.0294088	262	0.0215071	1291	0.0246111	7075	0.0309298	540876	0.0663542
CDS	246604	0.840556	9288	0.762436	43153	0.822651	194163	0.848822	6062826	0.743783
UTR3	38150	0.130035	2632	0.216056	8012	0.152738	27506	0.120248	1547639	0.189863
