# Supplementary material for: m6ASNP: a tool for annotating genetic variants by m6A function
Source: Gigascience. 2018 Apr 2;7(5):giy035. doi: 10.1093/gigascience/giy035 (PMC6007280; doi:10.1093/gigascience/giy035)
Supplement: Supplemental material [file giy035_supp.zip › Table S2.xlsx]

## Sheet: Table S1
Table S2. Significant disease phenotypes in m6A-associated variants
Phenotypes from ClinVar	Human dbSNP 147
	ma	Mb-m	nc	Nd-n	P-valuee	FDR
Hereditary cancer-predisposing syndrome	436	310381	9923	12758676	2.49316e-34	1.90727e-31
Cardiovascular phenotype	130	310687	1882	12766717	5.93749e-33	2.27109e-30
Familial cancer of breast	96	310721	2020	12766579	1.08911e-10	8.33169e-09
Lynch syndrome (Hereditary nonpolyposis colorectal cancer)	73	310744	1783	12766816	1.50806e-05	0.000549365
Dilated cardiomyopathy 1G	49	310768	508	12768091	1.019e-22	1.94884e-20
Limb-girdle muscular dystrophy type 2J	47	310770	504	12768095	9.2931e-21	1.42184e-18
Tuberous sclerosis syndrome	39	310778	811	12767788	3.76685e-05	0.00130984
Thoracic aortic aneurysm and aortic dissection	32	310785	683	12767916	0.000367321	0.00780556
Familial hypercholesterolemia	17	310800	354	12768245	0.00881663	0.0461967
Tuberous sclerosis 2	15	310802	229	12768370	0.000254775	0.00609071
Fanconi anemia	13	310804	230	12768369	0.00461735	0.0267597
Fabry disease	11	310806	100	12768499	9.60927e-07	4.59443e-05
Primary hyperoxaluria type I	10	310807	123	12768476	0.000307353	0.00671785
Rhabdoid tumor predisposition syndrome 2	9	310808	137	12768462	0.00626881	0.0342546
Microcephaly normal intelligence and immunodeficiency	9	310808	114	12768485	0.000961511	0.0109947
Malignant hyperthermia susceptibility to 1	8	310809	102	12768497	0.0022238	0.0137194
Von Hippel-Lindau syndrome	8	310809	111	12768488	0.00492444	0.0272985
Cardiac arrhythmia	8	310809	90	12768509	0.000604539	0.0109947
Medium-chain acyl-coenzyme A dehydrogenase deficiency	6	310811	58	12768541	0.00109236	0.0109947
Deoxygalactonojirimycin response	5	310812	37	12768562	0.000388615	0.00782343
Familial hypertrophic cardiomyopathy 14	5	310812	37	12768562	0.000388615	0.00782343
Brachydactyly type A1	5	310812	3	12768596	1.45957e-23	3.72191e-21
Ornithine aminotransferase deficiency	5	310812	34	12768565	0.000172259	0.00454408
Global developmental delay	4	310813	37	12768562	0.00960555	0.049988
Familial hemiplegic migraine type 1	4	310813	13	12768586	8.22473e-07	4.19461e-05
Alzheimer disease type 4	4	310813	6	12768593	1.25928e-11	1.31819e-09
Malignant tumor of urinary bladder	4	310813	22	12768577	0.000206426	0.00509406
Li-Fraumeni syndrome 1	4	310813	22	12768577	0.000206426	0.00509406
Breast-ovarian cancer familial 4	4	310813	27	12768572	0.0011201	0.0109947
Autosomal recessive congenital ichthyosis 1	4	310813	25	12768574	0.00061048	0.0109947
Lesch-Nyhan syndrome	3	310814	10	12768589	6.6134e-05	0.00180688
Autosomal recessive cutis laxa type IA	3	310814	10	12768589	6.6134e-05	0.00180688
Ceroid lipofuscinosis neuronal 8	3	310814	18	12768581	0.0041468	0.024216
Deficiency of steroid 11-beta-monooxygenase	3	310814	10	12768589	6.6134e-05	0.00180688
Early infantile epileptic encephalopathy 9	3	310814	14	12768585	0.000845047	0.0109947
Holoprosencephaly 3	3	310814	18	12768581	0.0041468	0.024216
Mitochondrial DNA depletion syndrome 13 (encephalomyopathic type)	3	310814	1	12768598	2.9085e-15	3.70834e-13
Pyruvate carboxylase deficiency	3	310814	14	12768585	0.000845047	0.0109947
Osteoporosis with pseudoglioma	3	310814	4	12768595	6.99786e-09	4.86669e-07
Leprechaunism syndrome	3	310814	7	12768592	2.63927e-06	0.000118767
Autism susceptibility to X-linked 3	3	310814	19	12768580	0.0056471	0.0310794
Alzheimer's disease	2	310815	7	12768592	0.00488282	0.0272654
Tyrosine kinase inhibitor response	2	310815	6	12768593	0.00236136	0.0140034
Schnyder crystalline corneal dystrophy	2	310815	8	12768591	0.00877013	0.0461967
Hydatidiform mole recurrent 2	2	310815	0	12768599	1.55081e-11	1.31819e-09
Charcot-Marie-Tooth disease and deafness	2	310815	2	12768597	3.98724e-06	0.000152512
Perry syndrome	2	310815	4	12768595	0.000274411	0.00617426
Short stature idiopathic X-linked	2	310815	5	12768594	0.00093473	0.0109947
Miyoshi muscular dystrophy 1	2	310815	7	12768592	0.00488282	0.0272654
Kallmann syndrome 2	2	310815	8	12768591	0.00877013	0.0461967
Epidermal nevus syndrome	2	310815	2	12768597	3.98724e-06	0.000152512
Cerebellar ataxia infantile with progressive external ophthalmoplegia	2	310815	8	12768591	0.00877013	0.0461967
Leukoencephalopathy with Brainstem and Spinal Cord Involvement and Lactate Elevation	2	310815	7	12768592	0.00488282	0.0272654
46XY sex reversal type 6	2	310815	1	12768598	6.108e-08	3.33759e-06
Thrombophilia due to thrombomodulin defect	2	310815	1	12768598	6.108e-08	3.33759e-06
Mitochondrial DNA depletion syndrome 4B MNGIE type	2	310815	5	12768594	0.00093473	0.0109947
Methemoglobinemia type I	2	310815	5	12768594	0.00093473	0.0109947
Retinitis pigmentosa 15	2	310815	5	12768594	0.00093473	0.0109947
Benign familial hematuria	2	310815	6	12768593	0.00236136	0.0140034
Cranioectodermal dysplasia 1	2	310815	3	12768596	5.0056e-05	0.00153171
DNA topoisomerase I camptothecin-resistant	2	310815	0	12768599	1.55081e-11	1.31819e-09
Pilomatrixoma	2	310815	6	12768593	0.00236136	0.0140034
Variegate porphyria	2	310815	4	12768595	0.000274411	0.00617426
Epilepsy idiopathic generalized susceptibility to 12	2	310815	6	12768593	0.00236136	0.0140034
Mental retardation autosomal dominant 8	2	310815	3	12768596	5.0056e-05	0.00153171
Squamous cell carcinoma of the head and neck	2	310815	8	12768591	0.00877013	0.0461967
Left ventricular noncompaction 5	2	310815	2	12768597	3.98724e-06	0.000152512
Navajo neurohepatopathy	2	310815	7	12768592	0.00488282	0.0272654
Autosomal recessive cutis laxa type 1B	2	310815	6	12768593	0.00236136	0.0140034
Auriculocondylar syndrome 2	2	310815	7	12768592	0.00488282	0.0272654
Leukodystrophy hypomyelinating 9	2	310815	3	12768596	5.0056e-05	0.00153171
Legius syndrome	2	310815	8	12768591	0.00877013	0.0461967
Muscular dystrophy limb-girdle type 2W	2	310815	1	12768598	6.108e-08	3.33759e-06
a m represents the number of m6A-associated variants containing this phenotype
b M represents the number of m6A-associated variants
c n represents the number of non-m6A variants containing this phenotype
d N represents the number of non-m6A variants
e Chi-square test was used to determine if there was a significant relationship between m6A-associated variants and this phenotype
