# Supplementary material for: m6ASNP: a tool for annotating genetic variants by m6A function
Source: Gigascience. 2018 Apr 2;7(5):giy035. doi: 10.1093/gigascience/giy035 (PMC6007280; doi:10.1093/gigascience/giy035)
Supplement: Supplemental material [file giy035_supp.zip › Table S3.xlsx]

## Sheet: Table S2
Table S3. Significant RBPs in m6A-associated variants
Database	Species	RBPs	Protein name	p-valuea				Biological Process	Molecular Function	Cellular Component
				All	miCLIP	MeRIP-Seq	Transcriptome-wide Prediction
dbSNP147	Human	IGF2BP1	Insulin-like growth factor 2 mRNA-binding protein 1	0	6e-05	0	0.03452	GO:0006403_RNA localization; GO:0006417_regulation of translation; GO:0006810_transport; GO:0010610_regulation of mRNA stability involved in response to stress; GO:0017148_negative regulation of translation; GO:0022013_pallium cell proliferation in forebrain; GO:0042035_regulation of cytokine biosynthetic process; GO:0043488_regulation of mRNA stability; GO:0051028_mRNA transport; GO:0070934_CRD-…	GO:0003676_nucleic acid binding; GO:0003723_RNA binding; GO:0003729_mRNA binding; GO:0003730_mRNA 3'-UTR binding; GO:0005515_protein binding; GO:0045182_translation regulator activity; GO:0048027_mRNA 5'-UTR binding	GO:0005634_nucleus; GO:0005654_nucleoplasm; GO:0005737_cytoplasm; GO:0005829_cytosol; GO:0010494_cytoplasmic stress granule; GO:0030027_lamellipodium; GO:0030175-filopodium; GO:0030424-axon; GO:0030425-dendrite; GO:0030426-growth cone; GO:0030529-intracellular ribonucleoprotein complex; GO:0042995_cell projection; GO:0043197_dendritic spine; GO:0048471_perinuclear region of cytoplasm; GO:007093_C…
dbSNP147	Human	YTHDF2	YTH domain-containing family protein 2	0	0	0	0.00026	GO:0006959_humoral immune response; GO:0043488_regulation of mRNA stability; GO:0048598_embryonic morphogenesis; GO:0061157_mRNA destabilization; GO:1903679_positive regulation of cap-independent translational initiation	GO:0003723_RNA binding; GO:0005515_protein binding; GO:1990247_N6-methyladenosine-containing RNA binding	GO:0000932_P-body; GO:0005634_nucleus; GO:0005737_cytoplasm; GO:0005829_cytosol
dbSNP147	Human	IGF2BP3	Insulin-like growth factor 2 mRNA-binding protein 3	0.0002	0.00014	0	0.46104	GO:0006412_translation; GO:0006417_regulation of translation; GO:0006810_transport; GO:0009653_anatomical structure morphogenesis; GO:0017148_negative regulation of translation; GO:0042035_regulation of cytokine biosynthetic process; GO:0043488_regulation of mRNA stability; GO:0051028_mRNA transport	GO:0003676_nucleic acid binding; GO:0003723_RNA binding; GO:0003730_mRNA 3'-UTR binding; GO:0005515_protein binding; GO:0045182_translation regulator activity; GO:0048027_mRNA 5'-UTR binding	GO:0005634_nucleus; GO:0005737_cytoplasm; GO:0005829_cytosol
dbSNP147	Human	IGF2BP2	Insulin-like growth factor 2 mRNA-binding protein 2	0.00272	4e-05	0.0001	0.67232	GO:0006417_regulation of translation; GO:0006810_transport; GO:0009653_anatomical structure morphogenesis; GO:0017148_negative regulation of translation; GO:0042035_regulation of cytokine biosynthetic process; GO:0043488_regulation of mRNA stability; GO:0051028_mRNA transport	GO:0003676_nucleic acid binding; GO:0003723_RNA binding; GO:0003729_mRNA binding; GO:0003730_mRNA 3'-UTR binding; GO:0005515_protein binding; GO:0045182_translation regulator activity; GO:0048027_mRNA 5'-UTR binding	GO:0005634_nucleus; GO:0005737_cytoplasm; GO:0005829_cytosol; GO:0005856_cytoskeleton
dbSNP147	Human	SFRS1	Serine/arginine-rich splicing factor 1	0	0.07652	0	0.00092	GO:0000380_alternative mRNA splicing, via spliceosome; GO:0000395_mRNA 5'-splice site recognition; GO:0000398_mRNA splicing, via spliceosome; GO:0001701_in utero embryonic development; GO:0006369_termination of RNA polymerase II transcription; GO:0006376_mRNA splice site selection; GO:0006397_mRNA processing; GO:0006405_RNA export from nucleus; GO:0006406_mRNA export from nucleus; GO:0006810_tran…	GO:0003676_nucleic acid binding; GO:0003723_RNA binding; GO:0003729_mRNA binding; GO:0005515_protein binding; GO:0043422_protein kinase B binding; GO:0044547_DNA topoisomerase binding; GO:0050733_RS domain binding	GO:0005634_nucleus; GO:0005654_nucleoplasm; GO:0005681_spliceosomal complex; GO:0005737_cytoplasm; GO:0016607_nuclear speck; GO:0070062_extracellular exosome; GO:0071013_catalytic step 2 spliceosome; GO:0035145_exon-exon junction complex
dbSNP147	Human	CAPRIN1	Caprin-1	0.00062	0.00178	0.00024	0.23962	GO:0017148_negative regulation of translation; GO:0030154_cell differentiation; GO:0050775_positive regulation of dendrite morphogenesis; GO:0061003_positive regulation of dendritic spine morphogenesis	GO:0003723_RNA binding; GO:0005515_protein binding	GO:0000932_P-body; GO:0005737_cytoplasm; GO:0005829_cytosol; GO:0005887_integral component of plasma membrane; GO:0010494_cytoplasmic stress granule; GO:0016020_membrane; GO:0030425_dendrite; GO:0042995_cell projection
dbSNP147	Human	FMR1	Synaptic functional regulator FMR1	0	0	0	0	GO:0000381_regulation of alternative mRNA splicing, via spliceosome; GO:0002092_positive regulation of receptor internalization; GO:0006397_mRNA processing; GO:0006417_regulation of translation; GO:0006810_transport; GO:0006974_cellular response to DNA damage stimulus; GO:0007215_glutamate receptor signaling pathway; GO:0007399_nervous system development; GO:0008380_RNA splicing; GO:0016032_viral…	GO:0002151_G-quadruplex RNA binding; GO:0003676_nucleic acid binding; GO:0003682_chromatin binding; GO:0003723_RNA binding; GO:0003729_mRNA binding; GO:0003730_mRNA 3'-UTR binding; GO:0005515_protein binding; GO:0008017_microtubule binding; GO:0008266_poly(U) RNA binding; GO:0030371_translation repressor activity; GO:0031369_translation initiation factor binding; GO:0033592_RNA strand annealing a…	GO:0000775_chromosome, centromeric region; GO:0005634_nucleus; GO:0005654_nucleoplasm; GO:0005694_chromosome; GO:0005730_nucleolus; GO:0005737_cytoplasm; GO:0005829_cytosol; GO:0005844_polysome; GO:0005845_mRNA cap binding complex; GO:0005886_plasma membrane; GO:0010369_chromocenter; GO:0014069_postsynaptic density of dendrite; GO:0015030_Cajal body; GO:0016020_membrane; GO:0019034_viral replicat…
dbSNP147	Human	RTCB	tRNA-splicing ligase RtcB homolog	0	0.00076	0	0.02822	GO:0001701_in utero embryonic development; GO:0001890_placenta development; GO:0006388_tRNA splicing, via endonucleolytic cleavage and ligation; GO:0006396_RNA processing; GO:0008033_tRNA processing	GO:0000166_nucleotide binding; GO:0003723_RNA binding; GO:0003972_RNA ligase (ATP) activity; GO:0005515_protein binding; GO:0005524_ATP binding; GO:0008452_RNA ligase activity; GO:0016874_ligase activity; GO:0017166_vinculin binding; GO:0046872_metal ion binding	GO:0005634_nucleus; GO:0005635_nuclear envelope; GO:0005654_nucleoplasm; GO:0005737_cytoplasm; GO:0005789_endoplasmic reticulum membrane; GO:0005829_cytosol; GO:0043231_intracellular membrane-bounded organelle; GO:0072669_tRNA-splicing ligase complex
dbSNP147	Human	NCBP3	Nuclear cap-binding protein subunit 3	0.00838	0.09588	0.01056	0.08678	GO:0006370_7-methylguanosine mRNA capping; GO:0006397_mRNA processing; GO:0006810_transport; GO:0051028_mRNA transport; GO:0051607_defense response to virus	GO:0000339_RNA cap binding; GO:0000340_RNA 7-methylguanosine cap binding; GO:0003723_RNA binding; GO:0003729_mRNA binding; GO:0005515_protein binding	GO:0005634_nucleus; GO:0005737_cytoplasm; GO:0016607_nuclear speck; GO:0034518_RNA cap binding complex
dbSNP147	Human	NOP58	Nucleolar protein 58	0.01588	0.08342	0.02222	0.08148	GO:0000154_rRNA modification; GO:0006364_rRNA processing; GO:0016049_cell growth; GO:0042254_ribosome biogenesis; GO:0048254_snoRNA localization	GO:0001094_TFIID-class transcription factor binding; GO:0003723_RNA binding; GO:0005515_protein binding; GO:0030515_snoRNA binding; GO:0051117_ATPase binding	GO:0001650_fibrillar center; GO:0005634_nucleus; GO:0005654_nucleoplasm; GO:0005730_nucleolus; GO:0005732_small nucleolar ribonucleoprotein complex; GO:0005829_cytosol; GO:0015030_Cajal body; GO:0016020_membrane; GO:0030529_intracellular ribonucleoprotein complex; GO:0031428_box C/D snoRNP complex; GO:0032040_small-subunit processome; GO:0070761_pre-snoRNP complex
dbSNP147	Human	LIN28A	Protein lin-28 homolog A	0	0.0012	4e-05	0.01972	GO:0006355_regulation of transcription, DNA-templated; GO:0007281_germ cell development; GO:0010586_miRNA metabolic process; GO:0010587_miRNA catabolic process; GO:0017148_negative regulation of translation; GO:0019827_stem cell population maintenance; GO:0031047_gene silencing by RNA; GO:0031054_pre-miRNA processing; GO:0031123_RNA 3'-end processing; GO:0032008_positive regulation of TOR signali…	GO:0002151_G-quadruplex RNA binding; GO:0003676_nucleic acid binding; GO:0003677_DNA binding; GO:0003723_RNA binding; GO:0003729_mRNA binding; GO:0005515_protein binding; GO:0008270_zinc ion binding; GO:0031369_translation initiation factor binding; GO:0035198_miRNA binding; GO:0046872_metal ion binding; GO:1990825_sequence-specific mRNA binding	GO:0000932_P-body; GO:0005634_nucleus; GO:0005730_nucleolus; GO:0005737_cytoplasm; GO:0005783_endoplasmic reticulum; GO:0005791_rough endoplasmic reticulum; GO:0005829_cytosol; GO:0010494_cytoplasmic stress granule
dbSNP147	Human	NUDT21	Cleavage and polyadenylation specificity factor subunit 5	0.0001	0.00114	0.00048	0.00846	GO:0000398_mRNA splicing, via spliceosome; GO:0006369_termination of RNA polymerase II transcription; GO:0006378_mRNA polyadenylation; GO:0006397_mRNA processing; GO:0031124_mRNA 3'-end processing; GO:0051262_protein tetramerization	GO:0003723_RNA binding; GO:0003729_mRNA binding; GO:0005515_protein binding; GO:0016787_hydrolase activity; GO:0017091_AU-rich element binding; GO:0042802_identical protein binding; GO:0042803_protein homodimerization activity; GO:0042826_histone deacetylase binding	GO:0005634_nucleus; GO:0005654_nucleoplasm; GO:0005813_centrosome; GO:0005815_microtubule organizing center; GO:0005849_mRNA cleavage factor complex; GO:0016604_nuclear body; GO:0042382_paraspeckles
dbSNP147	Human	ALKBH5	RNA demethylase ALKBH5	0.11554	0.03348	0.12468	0.35994	GO:0001666_response to hypoxia; GO:0006307_DNA dealkylation involved in DNA repair; GO:0006397_mRNA processing; GO:0006406_mRNA export from nucleus; GO:0007283_spermatogenesis; GO:0030154_cell differentiation; GO:0035553_oxidative single-stranded RNA demethylation; GO:0055114_oxidation-reduction process	GO:0003723_RNA binding; GO:0016491_oxidoreductase activity; GO:0035515_oxidative RNA demethylase activity; GO:0046872_metal ion binding; GO:0051213_dioxygenase activity; GO:0016706_oxidoreductase activity, acting on paired donors, with incorporation or reduction of molecular oxygen, 2-oxoglutarate as one donor, and incorporation of one atom each of oxygen into both donors	GO:0005634_nucleus; GO:0005654_nucleoplasm; GO:0005794_Golgi apparatus; GO:0005829_cytosol; GO:0016607_nuclear speck
dbSNP147	Human	FIP1L1	Pre-mRNA 3'-end-processing factor FIP1	8e-05	0.0014	2e-05	0.258	GO:0000398_mRNA splicing, via spliceosome; GO:0006369_termination of RNA polymerase II transcription; GO:0006378_mRNA polyadenylation; GO:0006397_mRNA processing; GO:0006406_mRNA export from nucleus; GO:0031124_mRNA 3'-end processing; GO:0098789_pre-mRNA cleavage required for polyadenylation	GO:0003723_RNA binding; GO:0005515_protein binding	GO:0005634_nucleus; GO:0005654_nucleoplasm; GO:0005847_mRNA cleavage and polyadenylation specificity factor complex
dbSNP147	Human	CPSF6	Cleavage and polyadenylation specificity factor subunit 6	0.01326	0.00174	0.00072	0.76256	GO:0006378_mRNA polyadenylation; GO:0006397_mRNA processing; GO:0051262_protein tetramerization	GO:0003676_nucleic acid binding; GO:0003723_RNA binding; GO:0003729_mRNA binding; GO:0005515_protein binding	GO:0005634_nucleus; GO:0005654_nucleoplasm; GO:0005849_mRNA cleavage factor complex; GO:0016020_membrane; GO:0016607_nuclear speck; GO:0030529_intracellular ribonucleoprotein complex; GO:0042382_paraspeckles
dbSNP147	Human	FXR2	Fragile X mental retardation syndrome-related protein 2	0	2e-05	4e-05	0.03988	GO:0017148_negative regulation of translation	GO:0003676_nucleic acid binding; GO:0003723_RNA binding; GO:0003729_mRNA binding; GO:0005515_protein binding; GO:0042802_identical protein binding; GO:0042803_protein homodimerization activity; GO:0046982_protein heterodimerization activity	GO:0005634_nucleus; GO:0005737_cytoplasm; GO:0005829_cytosol; GO:0005844_polysome; GO:0016020_membrane; GO:0022625_cytosolic large ribosomal subunit; GO:0070062_extracellular exosome
dbSNP147	Human	AGO1	Protein argonaute-1	0.0448	0.0014	0.00062	0.94404	GO:0000956_nuclear-transcribed mRNA catabolic process; GO:0006351_transcription, DNA-templated; GO:0006355_regulation of transcription, DNA-templated; GO:0006417_regulation of translation; GO:0007223_Wnt signaling pathway, calcium modulating pathway; GO:0010501_RNA secondary structure unwinding; GO:0010586_miRNA metabolic process; GO:0010628_positive regulation of gene expression; GO:0031047_gene…	GO:0000978_RNA polymerase II core promoter proximal region sequence-specific DNA binding; GO:0000993_RNA polymerase II core binding; GO:0001047_core promoter binding; GO:0003676_nucleic acid binding; GO:0003723_RNA binding; GO:0003725_double-stranded RNA binding; GO:0003727_single-stranded RNA binding; GO:0005515_protein binding; GO:0035198_miRNA binding; GO:0044212_transcription regulatory regio…	GO:0000932_P-body; GO:0005634_nucleus; GO:0005654_nucleoplasm; GO:0005737_cytoplasm; GO:0005829_cytosol; GO:0005844_polysome; GO:0016442_RISC complex; GO:0030529_intracellular ribonucleoprotein complex; GO:0035068_micro-ribonucleoprotein complex; GO:0070578_RISC-loading complex
dbSNP147	Human	CPSF7	Cleavage and polyadenylation specificity factor subunit 7	0.08148	0.00154	0.00654	0.9072	GO:0000398_mRNA splicing, via spliceosome; GO:0006369_termination of RNA polymerase II transcription; GO:0006397_mRNA processing; GO:0031124_mRNA 3'-end processing; GO:0051262_protein tetramerization	GO:0003676_nucleic acid binding; GO:0003723_RNA binding; GO:0005515_protein binding	GO:0005634_nucleus; GO:0005654_nucleoplasm; GO:0005849_mRNA cleavage factor complex; GO:0016020_membrane
dbSNP147	Human	METTL3	N6-adenosine-methyltransferase 70 kDa subunit	0.25946	0.08624	0.08708	0.6722	GO:0000398_mRNA splicing, via spliceosome; GO:0001510_RNA methylation; GO:0006139_nucleobase-containing compound metabolic process; GO:0006382_adenosine to inosine editing; GO:0006397_mRNA processing; GO:0007623_circadian rhythm; GO:0016070_RNA metabolic process; GO:0019827_stem cell population maintenance; GO:0031053_primary miRNA processing; GO:0032259_methylation; GO:0048511_rhythmic process; …	GO:0003723_RNA binding; GO:0003729_mRNA binding; GO:0008168_methyltransferase activity; GO:0008173_RNA methyltransferase activity; GO:0016422_mRNA (2'-O-methyladenosine-N6-)-methyltransferase activity; GO:0016740_transferase activity; GO:0046982_protein heterodimerization activity; GO:1904047_S-adenosyl-L-methionine binding	GO:0005634_nucleus; GO:0005654_nucleoplasm; GO:0005737_cytoplasm; GO:0016607_nuclear speck; GO:0036396_MIS complex
