# Supplementary material for: m6ASNP: a tool for annotating genetic variants by m6A function
Source: Gigascience. 2018 Apr 2;7(5):giy035. doi: 10.1093/gigascience/giy035 (PMC6007280; doi:10.1093/gigascience/giy035)
Supplement: Supplemental material [file giy035_supp.zip › Table S4.xlsx]

## Sheet: Table S3
Table S4. Significant miRNAs in m6A-associated variants
Database	Species	miRNAs	Function	p-valuea
				All	miCLIP	MeRIP-Seq	Transcriptome-wide Prediction
dbSNP147	Human	hsa-miR-132-3p	In molecular biology miR-132 microRNA is a short non-coding RNA molecule. MicroRNAs function to regulate the expression levels of other genes by several mechanisms, generally reducing protein levels through the cleavage of mRNAs or the repression of their translation.	0.02974	0.01572	0.04108	0.14912
dbSNP147	Human	hsa-miR-138-5p	miR-138 has been used as an example of the post-transcriptional regulation of miRNA, due to the finding that while the precursor is expressed ubiquitously, the mature product is found only in specific cell types.	0.03854	0.0512	0.0202	0.0901
dbSNP147	Human	hsa-miR-145-5p	MicroRNAs function to regulate the expression levels of other genes by a several mechanisms.	0.07392	0.13038	0.04122	0.22792
dbSNP147	Human	hsa-miR-181c-5p	They target and modulate protein expression by inhibiting translation and / or inducing degradation of target messenger RNAs. They play a central role in malignant transformation. miRNA are downregulated in many tumors and thus appear to function as tumor suppressor genes. The mature products miR-181c are thought to have regulatory roles at posttranscriptional level, through complementarity to ta…	0.11598	0.24336	0.00554	0.70346
dbSNP147	Human	hsa-miR-212-3p	MicroRNAs function to regulate the expression levels of other genes by several mechanisms, generally reducing protein levels through the cleavage of mRNAs or the repression of their translation. Several targets for miR-132 have been described, including mediators of neurological development, synaptic transmission, inflammation and angiogenesis.	0.02596	0.01632	0.03638	0.12882
dbSNP147	Human	hsa-miR-223-3p	MicroRNAs function to regulate the expression levels of other genes by several mechanisms. miR-223 is a hematopoietic specific microRNA with crucial functions in myeloid lineage development. It plays an essential role in promoting granulocytic differentiation while also being associated with the suppression of erythrocytic differentiation. miR-223 is commonly repressed in hepatocellular carcinoma…	0.0566	0.0197	0.10234	0.23378
dbSNP147	Human	hsa-miR-224-5p	miR-224 is a family of microRNA precursors found in mammals, including humans. The ~22 nucleotide mature miRNA sequence is excised from the precursor hairpin by the enzyme Dicer.	0.10274	0.01366	0.0448	0.38938
dbSNP147	Human	hsa-miR-34a-5p	The precursor miRNA stem-loop is processed in the cytoplasm of the cell, with the predominant miR-34 mature sequence excised from the 5' arm of the hairpin. The mature miR-34a is a part of the p53 tumor suppressor network; therefore, it is hypothesized that miR-34 dysregulation is involved in the development of some cancers.	0.01872	0.12042	0.00316	0.13788
dbSNP147	Human	hsa-miR-615-3p	miR-615-3p expression level is significantly correlated with malignant characteristics in HCC cells. miR-615-3p is a potential target molecule for regulating postoperative HCC recurrence.	0.27474	0.01436	0.05802	0.23326
dbSNP147	Human	hsa-miR-133a-3p	The mature sequence is excised from the 3' arm of the hairpin. miR-133 is expressed in muscle tissue and appears to repress the expression of non-muscle genes. miR-133 is expressed in muscle tissue and appears to repress the expression of non-muscle genes.	0.11462	0.06636	0.03878	0.3892
dbSNP147	Human	hsa-miR-133b	The mature sequence is excised from the 3' arm of the hairpin. miR-133 is expressed in muscle tissue and appears to repress the expression of non-muscle genes. miR-133 is expressed in muscle tissue and appears to repress the expression of non-muscle genes.	0.1157	0.06566	0.04024	0.38742
dbSNP147	Human	hsa-miR-187-3p	miR-187, a downstream effector of TGF pathway, suppresses Smad-mediated epithelial-mesenchymal transition in colorectal cancer. miR-187 inhibits tumor growth and invasion by directly targeting CD276 in colorectal cancer. miR-187 regulates gastric cancer progression by targeting the tumor suppressor CRMP1. miR-187 promotes growth and metastasis of gastric cancer by inhibiting FOXA2. Up-regulation …	0.51784	0.0309	0.12422	0.44232
dbSNP147	Human	hsa-miR-191-5p	miR-191 has been found to be dysregulated in a large number of different types of human tumour, including those of colorectal, breast and prostate cancers. Despite these cancer links, target genes of the mature miRNA have not been characterised, and it is not known which factors lead to its dysregulation in certain tumour cells. The expression profile of miR-191 could be implemented in prognosis …	0.6726	0.04522	0.1772	0.59204
dbSNP147	Human	hsa-miR-210-3p	MicroRNAs function to regulate the expression levels of other genes by several mechanisms. mir-210 has been strongly linked with the hypoxia pathway, and is upregulated in response to Hypoxia-inducible factors. It is also overexpressed in cells affected by cardiac disease and tumours. MiRNA-210 in particular, has been studied for its effects in rescuing cardiac function after myocardial infarcts …	0.4955	0.02828	0.11538	0.4162
dbSNP147	Human	hsa-miR-450a-5p	microRNA-450a targets DNA methyltransferase 3a in hepatocellular carcinoma.	0.46134	0.02554	0.10228	0.38738
dbSNP146	Mouse	mmu-miR-132-3p	In molecular biology miR-132 microRNA is a short non-coding RNA molecule. MicroRNAs function to regulate the expression levels of other genes by several mechanisms, generally reducing protein levels through the cleavage of mRNAs or the repression of their translation.	0.14206	0.00404	0.03768	0.11616
dbSNP146	Mouse	mmu-miR-212-3p	miR-132 and miR-212 are two related miRNAs that have been functionally linked to brain development and multiple neuronal processes such as circadian rhythm, addiction, ocular dominance, neuronal plasticity and long term potentiation.	0.14428	0.00396	0.03824	0.11982
